# Supplementary material for: 4-[2-(Pyridin-1-ium-4-yl)eth­yl]pyridin-1-ium bis­(2,6-di­nitro­benzoate)
Source: Acta Crystallogr Sect E Struct Rep Online. 2013 Oct 2;69(Pt 11):o1606. doi: 10.1107/S1600536813026810 (PMC3884282; doi:10.1107/S1600536813026810)
Supplement: Supplementary file 1 [file e-69-o1606-sup1.cif]

##############################################################################
#                                                                            #
# This CIF contains the data in a paper accepted for publication in          #
# Acta Crystallographica Section E. It conforms to the requirements of       #
# Notes for Authors for Acta Crystallographica Section E, and has been       #
# peer reviewed under the auspices of the IUCr Commission on Journals.       #
#                                                                            #
# Full details of the Crystallographic Information File format               #
# are given in the paper "The Crystallographic Information File (CIF):       #
# a New Standard Archive File for Crystallography" by S. R. Hall, F. H.      #
# Allen and I. D. Brown [Acta Cryst. (1991), A47, 655-685].                  #
#                                                                            #
# The current version of the core CIF dictionary is obtainable from          #
# ftp://ftp.iucr.org/pub/cif_core.dic.                                       #
#                                                                            #
# Software is freely available for graphical display of the structure(s)     #
# in this CIF. For information consult the CIF software page                 #
# http://www.iucr.org/resources/cif/software.                                #
#                                                                            #
# This file may be used for bona fide research purposes within the           #
# scientific community so long as proper attribution is given to the journal # 
# article from which it was obtained.                                        #
#                                                                            #
##############################################################################
data_general
_audit_creation_method     SHELXL-97
_journal_date_recd_electronic     2013-09-30
_journal_date_accepted     2013-09-30
_journal_name_full     'Acta Crystallographica, Section E'
_journal_year     2013
_journal_volume     69
_journal_issue     11
_journal_page_first     o1606
_journal_page_last     o1606
_journal_paper_category     QO
_journal_paper_doi     10.1107/S1600536813026810
_journal_coeditor_code     HG5351
_publ_contact_author_name     ' Edward RT Tiekink '
_publ_contact_author_address
;
Department of Chemistry, University of Malaya,
50603 Kuala Lumpur, Malaysia
;
_publ_contact_author_email
;
edward.tiekink@gmail.com
;
_publ_contact_author_fax     ' (65) 6790 9801 '
_publ_contact_author_phone     ' (65) 6790 6775 '
_publ_section_title
;
4-[2-(Pyridin-1-ium-4-yl)ethyl]pyridin-1-ium bis(2,6-dinitrobenzoate)
;
loop_
    _publ_author_name
    _publ_author_address
    'Arman, Hadi D. '
;
Department of Chemistry, The University of Texas at San Antonio,
One UTSA Circle, San Antonio, Texas 78249-0698, USA
;
    'Miller, Tyler '
;
Department of Chemistry, The University of Texas at San Antonio,
One UTSA Circle, San Antonio, Texas 78249-0698, USA
;
    'Tiekink, Edward R. T.'
;
Department of Chemistry, University of Malaya,
50603 Kuala Lumpur, Malaysia
;
_publ_section_synopsis     .
data_I
_database_code_depnum_ccdc_archive 'CCDC 963645'
_audit_creation_method     SHELXL-97
_chemical_name_systematic
;
4-[2-(Pyridin-1-ium-4-yl)ethyl]pyridin-1-ium bis(2,6-dinitrobenzoate)
;
_chemical_name_common     ?
_chemical_formula_moiety     '0.5(C12 H14 N2 2+), C7 H3 N2 O6 -'
_chemical_formula_sum     'C13 H10 N3 O6'
_chemical_formula_iupac     '0.5C12 H14 N2 2+, C7 H3 N2 O6 -'
_chemical_formula_weight     304.24
_chemical_melting_point     ?
_symmetry_cell_setting     triclinic
_symmetry_space_group_name_H-M     'P -1'
_symmetry_space_group_name_Hall     '-P 1'
loop_
    _symmetry_equiv_pos_as_xyz
    'x, y, z'
    '-x, -y, -z'
_cell_length_a     6.6916(12)
_cell_length_b     8.3690(17)
_cell_length_c     12.358(3)
_cell_angle_alpha     88.809(12)
_cell_angle_beta     76.322(8)
_cell_angle_gamma     72.193(9)
_cell_volume     639.2(2)
_cell_formula_units_Z     2
_cell_measurement_reflns_used     3299
_cell_measurement_theta_min     2.9931
_cell_measurement_theta_max     40.2243
_cell_measurement_temperature     98(2)
_exptl_crystal_description     'chip'
_exptl_crystal_colour     'colourless'
_exptl_crystal_size_max     0.36
_exptl_crystal_size_mid     0.12
_exptl_crystal_size_min     0.07
_exptl_crystal_density_diffrn     1.581
_exptl_crystal_density_meas     ?
_exptl_crystal_density_method     'not measured'
_exptl_crystal_F_000     314
_exptl_absorpt_coefficient_mu     0.128
_exptl_absorpt_correction_type     none
_exptl_absorpt_process_details     ?
_exptl_absorpt_correction_T_min     ?
_exptl_absorpt_correction_T_max     ?
_exptl_special_details
;
;
_diffrn_ambient_temperature     98(2)
_diffrn_radiation_type     MoK\a
_diffrn_radiation_wavelength     0.71069
_diffrn_radiation_source     'fine-focus sealed tube'
_diffrn_radiation_monochromator     graphite
_diffrn_measurement_device_type     'Rigaku AFC12\K/SATURN724'
_diffrn_measurement_method     \w
_diffrn_detector_area_resol_mean     ?
_diffrn_reflns_number     4421
_diffrn_reflns_av_R_equivalents     0.0350
_diffrn_reflns_av_sigmaI/netI     0.0404
_diffrn_reflns_theta_min     2.99
_diffrn_reflns_theta_max     27.50
_diffrn_reflns_theta_full     27.50
_diffrn_measured_fraction_theta_max     0.994
_diffrn_measured_fraction_theta_full     0.994
_diffrn_reflns_limit_h_min     -8
_diffrn_reflns_limit_h_max     7
_diffrn_reflns_limit_k_min     -10
_diffrn_reflns_limit_k_max     8
_diffrn_reflns_limit_l_min     -15
_diffrn_reflns_limit_l_max     16
_diffrn_standards_number     0
_diffrn_standards_interval_count     0
_diffrn_standards_interval_time     ?
_diffrn_standards_decay_%     0
_refine_special_details
;
Refinement of <i>F</i>^2^ against ALL reflections. The weighted <i>R</i>-factor
<i>wR</i> and goodness of fit <i>S</i> are based on <i>F</i>^2^, conventional
<i>R</i>-factors <i>R</i> are based on <i>F</i>, with <i>F</i> set to zero for
negative <i>F</i>^2^. The threshold expression of <i>F</i>^2^ >
2\s(<i>F</i>^2^) is used only for calculating <i>R</i>-factors(gt) <i>etc</i>.
and is not relevant to the choice of reflections for refinement.
<i>R</i>-factors based on <i>F</i>^2^ are statistically about twice as large
as those based on <i>F</i>, and <i>R</i>- factors based on ALL data will be
even larger.
;
_reflns_number_total     2915
_reflns_number_gt     2538
_reflns_threshold_expression     I>2\s(I)
_refine_ls_structure_factor_coef     Fsqd
_refine_ls_matrix_type     full
_refine_ls_R_factor_all     0.0583
_refine_ls_R_factor_gt     0.0497
_refine_ls_wR_factor_gt     0.1171
_refine_ls_wR_factor_ref     0.1241
_refine_ls_goodness_of_fit_ref     1.068
_refine_ls_restrained_S_all     1.068
_refine_ls_number_reflns     2915
_refine_ls_number_parameters     202
_refine_ls_number_restraints     1
_refine_ls_hydrogen_treatment     mixed
_refine_ls_weighting_scheme     calc
_refine_ls_weighting_details
         'calc w=1/[\s^2^(Fo^2^)+(0.0536P)^2^+0.3505P] where P=(Fo^2^+2Fc^2^)/3'
_atom_sites_solution_hydrogens     geom
_atom_sites_solution_primary     direct
_atom_sites_solution_secondary     difmap
_refine_ls_shift/su_max     0.000
_refine_ls_shift/su_mean     0.000
_refine_diff_density_max     0.327
_refine_diff_density_min     -0.276
_refine_ls_extinction_method     none
_refine_ls_extinction_coef     ?
loop_
    _atom_type_symbol
    _atom_type_description
    _atom_type_scat_dispersion_real
    _atom_type_scat_dispersion_imag
    _atom_type_scat_source
    'C' 'C' 0.0033 0.0016
                         'International Tables Vol C Tables 4.2.6.8 and 6.1.1.4'
    'H' 'H' 0.0000 0.0000
                         'International Tables Vol C Tables 4.2.6.8 and 6.1.1.4'
    'N' 'N' 0.0061 0.0033
                         'International Tables Vol C Tables 4.2.6.8 and 6.1.1.4'
    'O' 'O' 0.0106 0.0060
                         'International Tables Vol C Tables 4.2.6.8 and 6.1.1.4'
_computing_data_collection
                 'CrystalClear (Molecular Structure Corporation & Rigaku, 2005)'
_computing_cell_refinement
                 'CrystalClear (Molecular Structure Corporation & Rigaku, 2005)'
_computing_data_reduction
                 'CrystalClear (Molecular Structure Corporation & Rigaku, 2005)'
_computing_structure_solution     'SHELXS97 (Sheldrick, 2008)'
_computing_structure_refinement     'SHELXL97 (Sheldrick, 2008)'
_computing_molecular_graphics
                       'ORTEPII (Johnson, 1976) and DIAMOND (Brandenburg, 2006)'
_computing_publication_material     'publCIF (Westrip, 2010)'
loop_
    _atom_site_type_symbol
    _atom_site_label
    _atom_site_fract_x
    _atom_site_fract_y
    _atom_site_fract_z
    _atom_site_U_iso_or_equiv
    _atom_site_adp_type
    _atom_site_calc_flag
    _atom_site_refinement_flags
    _atom_site_occupancy
    _atom_site_symmetry_multiplicity
    _atom_site_disorder_assembly
    _atom_site_disorder_group
    O O1 0.43537(19) 0.16380(14) 0.27124(10) 0.0207(3) Uani d . 1 1 . .
    O O2 0.7856(2) 0.08627(15) 0.27881(10) 0.0230(3) Uani d . 1 1 . .
    O O3 0.6692(2) 0.30495(15) 0.09243(11) 0.0275(3) Uani d . 1 1 . .
    O O4 0.7613(2) 0.25616(17) -0.08566(11) 0.0323(3) Uani d . 1 1 . .
    O O5 0.7607(3) -0.43097(15) 0.24069(12) 0.0352(4) Uani d . 1 1 . .
    O O6 0.5746(2) -0.18948(16) 0.32479(11) 0.0304(3) Uani d . 1 1 . .
    N N1 0.6805(2) -0.27800(17) 0.24086(12) 0.0210(3) Uani d . 1 1 . .
    N N2 0.7206(2) 0.21045(17) 0.00970(12) 0.0185(3) Uani d . 1 1 . .
    C C1 0.6929(2) -0.02772(19) 0.13148(13) 0.0158(3) Uani d . 1 1 . .
    C C2 0.7358(2) 0.03113(19) 0.02412(13) 0.0163(3) Uani d . 1 1 . .
    C C3 0.7944(3) -0.0701(2) -0.07317(14) 0.0193(3) Uani d . 1 1 . .
    H H3 0.8218 -0.0241 -0.1441 0.023 Uiso calc R 1 1 . .
    C C4 0.8122(3) -0.2389(2) -0.06528(14) 0.0222(4) Uani d . 1 1 . .
    H H4 0.8515 -0.3095 -0.1310 0.027 Uiso calc R 1 1 . .
    C C5 0.7727(3) -0.3049(2) 0.03835(14) 0.0204(3) Uani d . 1 1 . .
    H H5 0.7844 -0.4206 0.0445 0.024 Uiso calc R 1 1 . .
    C C6 0.7156(3) -0.19921(19) 0.13322(14) 0.0172(3) Uani d . 1 1 . .
    C C7 0.6353(3) 0.08483(19) 0.23831(13) 0.0168(3) Uani d . 1 1 . .
    N N3 0.3059(2) 0.44597(17) 0.37677(12) 0.0181(3) Uani d D 1 1 . .
    H H3N 0.369(3) 0.3421(15) 0.3443(16) 0.022 Uiso d D 1 1 . .
    C C8 0.2755(3) 0.4803(2) 0.48557(14) 0.0186(3) Uani d . 1 1 . .
    H H8 0.3349 0.3942 0.5308 0.022 Uiso calc R 1 1 . .
    C C9 0.1587(3) 0.63957(19) 0.53319(13) 0.0182(3) Uani d . 1 1 . .
    H H9 0.1402 0.6635 0.6104 0.022 Uiso calc R 1 1 . .
    C C10 0.0682(3) 0.76502(19) 0.46686(14) 0.0177(3) Uani d . 1 1 . .
    C C11 0.1067(3) 0.7261(2) 0.35320(14) 0.0185(3) Uani d . 1 1 . .
    H H11 0.0501 0.8096 0.3057 0.022 Uiso calc R 1 1 . .
    C C12 0.2273(3) 0.5659(2) 0.31021(14) 0.0193(3) Uani d . 1 1 . .
    H H12 0.2553 0.5398 0.2326 0.023 Uiso calc R 1 1 . .
    C C13 -0.0661(3) 0.93814(19) 0.51519(14) 0.0197(3) Uani d . 1 1 . .
    H H13A -0.1124 0.9362 0.5973 0.024 Uiso calc R 1 1 . .
    H H13B -0.1972 0.9759 0.4857 0.024 Uiso calc R 1 1 . .
loop_
    _atom_site_aniso_label
    _atom_site_aniso_U_11
    _atom_site_aniso_U_22
    _atom_site_aniso_U_33
    _atom_site_aniso_U_12
    _atom_site_aniso_U_13
    _atom_site_aniso_U_23
    O1 0.0211(6) 0.0170(6) 0.0209(6) -0.0035(4) -0.0020(5) -0.0026(4)
    O2 0.0256(6) 0.0242(6) 0.0202(6) -0.0065(5) -0.0090(5) -0.0016(5)
    O3 0.0425(8) 0.0181(6) 0.0238(7) -0.0123(5) -0.0075(6) 0.0014(5)
    O4 0.0449(8) 0.0296(7) 0.0206(7) -0.0132(6) -0.0033(6) 0.0102(5)
    O5 0.0588(10) 0.0139(6) 0.0325(8) -0.0068(6) -0.0161(7) 0.0047(5)
    O6 0.0387(8) 0.0234(7) 0.0198(7) -0.0035(6) 0.0027(5) 0.0028(5)
    N1 0.0243(7) 0.0168(7) 0.0233(8) -0.0067(5) -0.0079(6) 0.0035(5)
    N2 0.0172(7) 0.0192(7) 0.0194(7) -0.0068(5) -0.0038(5) 0.0045(5)
    C1 0.0135(7) 0.0161(7) 0.0168(8) -0.0035(6) -0.0030(6) 0.0002(6)
    C2 0.0146(7) 0.0164(7) 0.0181(8) -0.0049(6) -0.0043(6) 0.0026(6)
    C3 0.0160(7) 0.0251(8) 0.0153(8) -0.0051(6) -0.0026(6) 0.0004(6)
    C4 0.0191(8) 0.0262(9) 0.0194(8) -0.0043(7) -0.0039(6) -0.0066(6)
    C5 0.0192(8) 0.0162(7) 0.0248(9) -0.0036(6) -0.0058(6) -0.0031(6)
    C6 0.0160(7) 0.0160(7) 0.0198(8) -0.0047(6) -0.0051(6) 0.0019(6)
    C7 0.0225(8) 0.0127(7) 0.0144(7) -0.0055(6) -0.0027(6) 0.0018(5)
    N3 0.0176(7) 0.0151(6) 0.0201(7) -0.0050(5) -0.0017(5) 0.0002(5)
    C8 0.0190(8) 0.0171(8) 0.0200(8) -0.0067(6) -0.0039(6) 0.0035(6)
    C9 0.0217(8) 0.0186(8) 0.0145(7) -0.0081(6) -0.0027(6) 0.0015(6)
    C10 0.0175(7) 0.0159(7) 0.0201(8) -0.0080(6) -0.0017(6) 0.0006(6)
    C11 0.0218(8) 0.0165(7) 0.0178(8) -0.0066(6) -0.0052(6) 0.0029(6)
    C12 0.0229(8) 0.0183(8) 0.0165(8) -0.0070(6) -0.0035(6) 0.0011(6)
    C13 0.0217(8) 0.0147(7) 0.0205(8) -0.0061(6) -0.0001(6) -0.0012(6)
_geom_special_details
;
All s.u.'s (except the s.u. in the dihedral angle between two l.s. planes) are
estimated using the full covariance matrix. The cell s.u.'s are taken into
account individually in the estimation of s.u.'s in distances, angles and
torsion angles; correlations between s.u.'s in cell parameters are only used
when they are defined by crystal symmetry. An approximate (isotropic)
treatment of cell s.u.'s is used for estimating s.u.'s involving l.s. planes.
;
loop_
    _geom_bond_atom_site_label_1
    _geom_bond_atom_site_label_2
    _geom_bond_site_symmetry_2
    _geom_bond_distance
    _geom_bond_publ_flag
    O1 C7 . 1.267(2) ?
    O2 C7 . 1.228(2) ?
    O3 N2 . 1.2206(18) ?
    O4 N2 . 1.2258(19) ?
    O5 N1 . 1.2273(19) ?
    O6 N1 . 1.2207(19) ?
    N1 C6 . 1.473(2) ?
    N2 C2 . 1.483(2) ?
    C1 C6 . 1.397(2) ?
    C1 C2 . 1.402(2) ?
    C1 C7 . 1.539(2) ?
    C2 C3 . 1.391(2) ?
    C3 C4 . 1.384(2) ?
    C3 H3 . 0.9500 ?
    C4 C5 . 1.384(2) ?
    C4 H4 . 0.9500 ?
    C5 C6 . 1.388(2) ?
    C5 H5 . 0.9500 ?
    N3 C8 . 1.335(2) ?
    N3 C12 . 1.345(2) ?
    N3 H3N . 0.897(9) ?
    C8 C9 . 1.383(2) ?
    C8 H8 . 0.9500 ?
    C9 C10 . 1.397(2) ?
    C9 H9 . 0.9500 ?
    C10 C11 . 1.394(2) ?
    C10 C13 . 1.500(2) ?
    C11 C12 . 1.377(2) ?
    C11 H11 . 0.9500 ?
    C12 H12 . 0.9500 ?
    C13 C13 2_576 1.543(3) ?
    C13 H13A . 0.9900 ?
    C13 H13B . 0.9900 ?
loop_
    _geom_angle_atom_site_label_1
    _geom_angle_atom_site_label_2
    _geom_angle_atom_site_label_3
    _geom_angle_site_symmetry_1
    _geom_angle_site_symmetry_3
    _geom_angle
    _geom_angle_publ_flag
    O6 N1 O5 . . 123.53(15) ?
    O6 N1 C6 . . 119.05(14) ?
    O5 N1 C6 . . 117.43(14) ?
    O3 N2 O4 . . 123.22(14) ?
    O3 N2 C2 . . 118.95(13) ?
    O4 N2 C2 . . 117.82(14) ?
    C6 C1 C2 . . 114.17(14) ?
    C6 C1 C7 . . 122.75(14) ?
    C2 C1 C7 . . 123.03(14) ?
    C3 C2 C1 . . 123.70(15) ?
    C3 C2 N2 . . 116.29(14) ?
    C1 C2 N2 . . 120.01(14) ?
    C4 C3 C2 . . 119.06(15) ?
    C4 C3 H3 . . 120.5 ?
    C2 C3 H3 . . 120.5 ?
    C5 C4 C3 . . 120.03(15) ?
    C5 C4 H4 . . 120.0 ?
    C3 C4 H4 . . 120.0 ?
    C4 C5 C6 . . 118.91(15) ?
    C4 C5 H5 . . 120.5 ?
    C6 C5 H5 . . 120.5 ?
    C5 C6 C1 . . 124.13(15) ?
    C5 C6 N1 . . 116.20(14) ?
    C1 C6 N1 . . 119.67(14) ?
    O2 C7 O1 . . 129.53(15) ?
    O2 C7 C1 . . 116.76(14) ?
    O1 C7 C1 . . 113.71(14) ?
    C8 N3 C12 . . 120.98(14) ?
    C8 N3 H3N . . 123.2(13) ?
    C12 N3 H3N . . 115.6(13) ?
    N3 C8 C9 . . 120.80(15) ?
    N3 C8 H8 . . 119.6 ?
    C9 C8 H8 . . 119.6 ?
    C8 C9 C10 . . 119.46(15) ?
    C8 C9 H9 . . 120.3 ?
    C10 C9 H9 . . 120.3 ?
    C11 C10 C9 . . 118.29(15) ?
    C11 C10 C13 . . 120.17(15) ?
    C9 C10 C13 . . 121.55(15) ?
    C12 C11 C10 . . 119.58(15) ?
    C12 C11 H11 . . 120.2 ?
    C10 C11 H11 . . 120.2 ?
    N3 C12 C11 . . 120.82(15) ?
    N3 C12 H12 . . 119.6 ?
    C11 C12 H12 . . 119.6 ?
    C10 C13 C13 . 2_576 110.09(16) ?
    C10 C13 H13A . . 109.6 ?
    C13 C13 H13A 2_576 . 109.6 ?
    C10 C13 H13B . . 109.6 ?
    C13 C13 H13B 2_576 . 109.6 ?
    H13A C13 H13B . . 108.2 ?
loop_
    _geom_torsion_atom_site_label_1
    _geom_torsion_atom_site_label_2
    _geom_torsion_atom_site_label_3
    _geom_torsion_atom_site_label_4
    _geom_torsion_site_symmetry_1
    _geom_torsion_site_symmetry_2
    _geom_torsion_site_symmetry_3
    _geom_torsion_site_symmetry_4
    _geom_torsion
    _geom_torsion_publ_flag
    C6 C1 C2 C3 . . . . 0.5(2) ?
    C7 C1 C2 C3 . . . . 178.01(14) ?
    C6 C1 C2 N2 . . . . -179.28(13) ?
    C7 C1 C2 N2 . . . . -1.7(2) ?
    O3 N2 C2 C3 . . . . 179.80(14) ?
    O4 N2 C2 C3 . . . . -0.4(2) ?
    O3 N2 C2 C1 . . . . -0.4(2) ?
    O4 N2 C2 C1 . . . . 179.36(15) ?
    C1 C2 C3 C4 . . . . 0.0(2) ?
    N2 C2 C3 C4 . . . . 179.77(14) ?
    C2 C3 C4 C5 . . . . -0.2(2) ?
    C3 C4 C5 C6 . . . . -0.1(3) ?
    C4 C5 C6 C1 . . . . 0.6(3) ?
    C4 C5 C6 N1 . . . . -178.67(15) ?
    C2 C1 C6 C5 . . . . -0.8(2) ?
    C7 C1 C6 C5 . . . . -178.33(15) ?
    C2 C1 C6 N1 . . . . 178.46(14) ?
    C7 C1 C6 N1 . . . . 0.9(2) ?
    O6 N1 C6 C5 . . . . -159.79(16) ?
    O5 N1 C6 C5 . . . . 20.2(2) ?
    O6 N1 C6 C1 . . . . 20.9(2) ?
    O5 N1 C6 C1 . . . . -159.13(16) ?
    C6 C1 C7 O2 . . . . 84.16(19) ?
    C2 C1 C7 O2 . . . . -93.16(19) ?
    C6 C1 C7 O1 . . . . -96.06(18) ?
    C2 C1 C7 O1 . . . . 86.61(19) ?
    C12 N3 C8 C9 . . . . 1.2(2) ?
    N3 C8 C9 C10 . . . . 1.2(2) ?
    C8 C9 C10 C11 . . . . -2.5(2) ?
    C8 C9 C10 C13 . . . . 177.92(14) ?
    C9 C10 C11 C12 . . . . 1.5(2) ?
    C13 C10 C11 C12 . . . . -178.94(15) ?
    C8 N3 C12 C11 . . . . -2.3(2) ?
    C10 C11 C12 N3 . . . . 0.9(2) ?
    C11 C10 C13 C13 . . . 2_576 -75.5(2) ?
    C9 C10 C13 C13 . . . 2_576 104.1(2) ?
loop_
    _geom_hbond_atom_site_label_D
    _geom_hbond_atom_site_label_H
    _geom_hbond_atom_site_label_A
    _geom_hbond_site_symmetry_A
    _geom_hbond_distance_DH
    _geom_hbond_distance_HA
    _geom_hbond_distance_DA
    _geom_hbond_angle_DHA
    N3 H3n O1 . 0.897(14) 1.643(15) 2.5240(19) 166(2)
    C8 H8 O6 2_656 0.95 2.50 3.436(2) 169
    C11 H11 O2 1_465 0.95 2.52 3.377(2) 150
    C12 H12 O4 2_665 0.95 2.46 3.118(2) 126
