# Supplementary material for: 4-[2-(Pyridin-1-ium-4-yl)eth­yl]pyridin-1-ium bis­(2,6-di­nitro­benzoate)
Source: Acta Crystallogr Sect E Struct Rep Online. 2013 Oct 2;69(Pt 11):o1606. doi: 10.1107/S1600536813026810 (PMC3884282; doi:10.1107/S1600536813026810)
Supplement: Supplementary file 2 [file e-69-o1606-Isup2.hkl]

#
# h,k,l, Fc-squared, Fo-squared, sigma(Fo-squared) and status flag
#
data_I
_shelx_title ' cd0380a in P-1'
_shelx_refln_list_code          4
_shelx_F_calc_maximum      100.00
_exptl_crystal_F_000       314.00
_reflns_d_resolution_high  0.7697
 
loop_
 _symmetry_equiv_pos_as_xyz
 'x, y, z'
 '-x, -y, -z'
 
_cell_length_a     6.6916
_cell_length_b     8.3690
_cell_length_c    12.3580
_cell_angle_alpha  88.809
_cell_angle_beta   76.322
_cell_angle_gamma  72.193
 
_shelx_F_squared_multiplier     1.000
 
loop_
 _refln_index_h
 _refln_index_k
 _refln_index_l
 _refln_F_squared_calc
 _refln_F_squared_meas
 _refln_F_squared_sigma
 _refln_observed_status
   1   0   0       64.42       69.81      0.89 o
   2   0   0    10000.80     9358.79    370.23 o
   3   0   0       76.81       71.88      2.50 o
   4   0   0      389.20      413.72      8.13 o
   5   0   0       18.86       24.21      2.80 o
   6   0   0      105.31      114.11      5.29 o
   7   0   0        0.07       -0.12      1.62 o
   8   0   0       64.96       66.03      4.18 o
  -7   1   0        9.00       11.13      2.55 o
  -6   1   0       31.74       29.78      3.10 o
  -5   1   0       81.41       83.11      4.59 o
  -4   1   0      243.06      258.48      6.15 o
  -3   1   0        4.17        6.76      1.20 o
  -2   1   0       48.56       51.04      1.82 o
  -1   1   0       13.24       16.24      1.24 o
   1   1   0        8.95        7.32      0.44 o
   2   1   0     2183.54     2052.10     16.43 o
   3   1   0       64.14       46.48      2.01 o
   4   1   0      147.27      155.59      4.31 o
   5   1   0        1.99        0.96      1.74 o
   6   1   0        1.86        1.39      1.72 o
   7   1   0       89.52       98.71      6.42 o
   8   1   0       23.52       25.34      3.57 o
  -7   2   0        4.12        5.57      2.31 o
  -6   2   0        5.05        2.65      1.39 o
  -5   2   0        1.68        2.08      2.06 o
  -4   2   0        0.59        4.24      2.05 o
  -3   2   0      539.50      607.12     10.04 o
  -2   2   0       73.52       82.72      2.14 o
  -1   2   0        0.51        2.49      0.24 o
   0   2   0      743.49      772.98      6.59 o
   1   2   0       96.11       86.62      0.93 o
   2   2   0      442.02      399.90      4.56 o
   3   2   0      716.23      707.67      7.86 o
   4   2   0      479.48      502.32      9.17 o
   5   2   0        2.90        4.70      2.41 o
   6   2   0       32.00       35.39      3.12 o
   7   2   0       34.42       39.34      3.75 o
   8   2   0        1.04        1.16      1.66 o
  -6   3   0        3.73        3.24      1.60 o
  -5   3   0       21.85       20.07      2.01 o
  -4   3   0       95.33       97.55      4.12 o
  -3   3   0        6.90       10.14      1.42 o
  -2   3   0       11.99        7.68      1.12 o
   0   3   0        5.23        5.17      0.63 o
   1   3   0       99.80      113.59      0.91 o
   2   3   0      630.77      643.67     13.09 o
   3   3   0        2.17        3.95      0.96 o
   4   3   0     1064.47     1148.20     17.41 o
   5   3   0      143.51      151.15      8.14 o
   6   3   0      295.32      323.34      9.31 o
   7   3   0       52.45       60.52      4.87 o
   8   3   0        3.09        1.79      1.83 o
  -6   4   0       12.28       10.92      3.45 o
  -5   4   0       95.98      114.58     12.34 o
  -4   4   0      125.58      129.49      4.81 o
  -3   4   0       46.67       46.25      2.34 o
  -2   4   0        2.83        2.91      0.95 o
  -1   4   0      229.11      234.14      5.00 o
   0   4   0      900.07     1126.08     10.55 o
   1   4   0     1011.78     1124.58     15.32 o
   2   4   0     2515.42     2631.59     20.09 o
   3   4   0      339.35      371.79      6.50 o
   4   4   0       22.13       22.90      2.06 o
   5   4   0      320.55      351.03     16.68 o
   6   4   0      197.87      215.34      7.66 o
   7   4   0        1.11       -0.74      1.53 o
   8   4   0        3.74        3.22      2.41 o
  -5   5   0      117.78      119.06      4.97 o
  -4   5   0       99.84      100.39      4.43 o
  -3   5   0       56.40       52.88      1.87 o
  -2   5   0       50.69       49.48      2.16 o
  -1   5   0        0.08        0.54      0.43 o
   0   5   0        0.37        1.61      0.95 o
   1   5   0      143.66      169.19      2.98 o
   2   5   0        6.96        4.11      0.94 o
   3   5   0       32.86       36.46      1.67 o
   4   5   0        2.19        0.86      1.19 o
   5   5   0      119.51      126.58      4.78 o
   6   5   0       13.00       11.80      2.02 o
   7   5   0        0.01        0.56      1.34 o
   8   5   0       44.66       37.27      3.28 o
  -5   6   0       24.39       19.48      2.68 o
  -4   6   0       13.41       12.05      1.22 o
  -3   6   0      115.79      110.08      2.97 o
  -2   6   0      123.36      119.58      2.67 o
  -1   6   0      298.56      285.19     11.86 o
   0   6   0      247.95      294.27     13.47 o
   1   6   0      143.92      133.44      6.38 o
   2   6   0      280.61      265.68     13.23 o
   3   6   0       66.93       66.19      2.59 o
   4   6   0        2.52        3.18      3.21 o
   5   6   0        4.21        4.26      1.24 o
   6   6   0        6.54        8.20      1.48 o
   7   6   0      233.91      253.90     13.22 o
   8   6   0       34.65       36.07      3.20 o
  -4   7   0        4.45        6.10      1.79 o
  -3   7   0       29.03       29.57      1.85 o
  -2   7   0       27.60       15.28      5.39 o
  -1   7   0       50.07       52.51      7.90 o
   0   7   0        0.26        1.73      1.37 o
   1   7   0      448.37      460.14      7.97 o
   2   7   0        7.71       11.29      1.13 o
   3   7   0        0.65        0.43      1.00 o
   4   7   0        6.78        5.71      0.72 o
   5   7   0      189.28      207.77      7.16 o
   6   7   0        7.72        8.66      1.08 o
   7   7   0        3.01        6.58      1.25 o
  -3   8   0        0.31       -0.41      1.37 o
  -2   8   0        5.45       11.32      1.99 o
  -1   8   0      110.12      117.48     10.78 o
   0   8   0      290.52      291.50      6.91 o
   1   8   0        3.30        2.54      0.53 o
   2   8   0      155.84      137.57      4.87 o
   3   8   0       93.22       80.92      8.96 o
   4   8   0       13.62        8.56      0.78 o
   5   8   0        0.05        0.58      0.67 o
   6   8   0        0.45        1.37      0.69 o
   7   8   0        9.57       10.42      1.48 o
  -2   9   0      146.85      185.92      7.22 o
  -1   9   0        0.02        5.03      1.32 o
   0   9   0        1.48        1.59      0.80 o
   1   9   0        5.94        7.54      1.97 o
   2   9   0        1.10        2.08      0.49 o
   3   9   0        2.48        2.84      1.38 o
   4   9   0        0.08        3.50      1.79 o
   5   9   0       80.49       74.56      6.57 o
   6   9   0        2.22        1.92      0.67 o
   0  10   0        1.61        2.21      1.33 o
   1  10   0       21.17       18.12      2.73 o
   2  10   0       40.81       34.74      3.94 o
   3  10   0       45.94       57.73      5.75 o
   4  10   0       13.56       10.29      1.80 o
   5  10   0       53.26       52.37      5.89 o
  -5 -10   1      274.89      291.51     84.42 o
  -4 -10   1       52.39       54.18      5.48 o
  -3 -10   1       22.38       21.55      3.22 o
  -2 -10   1       47.31       51.31      4.06 o
  -1 -10   1       42.63       47.30      4.17 o
   0 -10   1        5.18        7.05      1.45 o
  -6  -9   1       15.24       13.08      2.35 o
  -5  -9   1        9.47        6.99      1.14 o
  -4  -9   1       19.06       20.14      2.81 o
  -3  -9   1      359.47      378.84     20.14 o
  -2  -9   1        0.13        1.89      0.56 o
  -1  -9   1        7.33        2.96      1.57 o
   0  -9   1        1.02        2.07      0.74 o
   1  -9   1        2.42        1.62      0.70 o
   2  -9   1       18.42       28.67      4.41 o
  -7  -8   1        5.11        5.74      1.40 o
  -6  -8   1        0.92        0.48      0.69 o
  -5  -8   1       26.26       22.21      1.57 o
  -4  -8   1       14.86       14.05      2.00 o
  -3  -8   1        7.41        2.71      2.39 o
  -2  -8   1      316.17      295.08      6.34 o
  -1  -8   1       15.85        9.72      1.03 o
   0  -8   1      184.71      175.78      5.86 o
   1  -8   1       61.74       74.92      7.50 o
   2  -8   1       98.24       76.06     11.15 o
   3  -8   1       12.13       14.33      2.96 o
  -7  -7   1       12.81       10.86      1.72 o
  -6  -7   1       15.29       16.05      2.00 o
  -5  -7   1        0.25        0.26      0.61 o
  -4  -7   1       24.44       26.99      1.39 o
  -3  -7   1      153.85      172.62     24.34 o
  -2  -7   1       31.23       24.34      1.94 o
  -1  -7   1      175.29      172.43      6.93 o
   0  -7   1       15.77       21.17      3.32 o
   1  -7   1       25.66       29.20      4.29 o
   2  -7   1       39.69       31.25      1.80 o
   3  -7   1       35.91       32.66      1.72 o
   4  -7   1        3.25        3.39      0.91 o
  -7  -6   1      244.55      259.66      6.21 o
  -6  -6   1        0.06        1.81      2.09 o
  -5  -6   1        8.58        7.30      2.96 o
  -4  -6   1       83.72       72.01      7.62 o
  -3  -6   1       28.53       23.15      1.15 o
  -2  -6   1        0.93        0.51      0.21 o
  -1  -6   1       93.61      108.43      4.80 o
   0  -6   1        0.03        0.46      0.41 o
   1  -6   1      163.06      131.61      4.69 o
   2  -6   1       12.23       11.03      0.88 o
   3  -6   1        0.93        1.64      0.72 o
   4  -6   1       20.56       21.01      1.67 o
   5  -6   1       79.70       85.08      4.64 o
  -8  -5   1        6.88        3.24      2.21 o
  -7  -5   1       43.99       39.02      3.40 o
  -6  -5   1        5.47        4.90      1.18 o
  -5  -5   1       85.18       95.36      4.14 o
  -4  -5   1       90.02       76.05      3.58 o
  -3  -5   1       28.89       22.07      1.29 o
  -2  -5   1       74.65       82.94      3.92 o
  -1  -5   1      345.14      319.00      7.20 o
   0  -5   1      226.03      226.04      4.38 o
   1  -5   1       41.75       32.24      1.81 o
   2  -5   1        6.38        4.33      1.39 o
   3  -5   1      125.94      138.22     11.15 o
   4  -5   1        2.90        4.66      1.26 o
   5  -5   1       22.28       21.87      3.80 o
   6  -5   1        0.03        1.64      2.72 o
  -8  -4   1        2.49        5.31      2.60 o
  -7  -4   1       61.62       71.40      5.32 o
  -6  -4   1       99.23       97.79      4.59 o
  -5  -4   1      254.00      277.41     13.41 o
  -4  -4   1      269.02      271.97      5.91 o
  -3  -4   1       35.16       31.86      1.34 o
  -2  -4   1      401.95      413.80      6.94 o
  -1  -4   1       26.62       21.44      2.60 o
   0  -4   1     1852.36     1943.63     13.86 o
   1  -4   1        0.11        0.54      0.54 o
   2  -4   1     1831.94     1856.34      8.82 o
   3  -4   1      125.33      119.05      6.08 o
   4  -4   1       28.87       31.19      2.04 o
   5  -4   1      123.38      131.82      7.75 o
   6  -4   1       46.32       48.66      3.15 o
  -8  -3   1        0.10       -0.37      1.78 o
  -7  -3   1       54.75       58.77      4.75 o
  -6  -3   1        2.88        4.45      2.29 o
  -5  -3   1        0.75        5.33      1.77 o
  -4  -3   1       99.22      110.42      3.98 o
  -3  -3   1     1223.67     1366.04      8.74 o
  -2  -3   1       28.97       28.82      0.82 o
  -1  -3   1     1230.98     1252.98      9.84 o
   0  -3   1     2725.55     2800.85     19.96 o
   1  -3   1       16.59       14.76      0.51 o
   2  -3   1      843.15      893.78     12.97 o
   3  -3   1        0.02        0.88      0.99 o
   4  -3   1       23.72       19.84      1.76 o
   5  -3   1       33.50       40.82      3.00 o
   6  -3   1       16.07       15.27      2.44 o
   7  -3   1        5.08        6.47      2.09 o
  -8  -2   1       26.35       30.67      3.24 o
  -7  -2   1       65.19       60.44      4.92 o
  -6  -2   1       86.48       94.92      4.75 o
  -5  -2   1      181.72      186.72      9.64 o
  -4  -2   1       28.52       34.10      2.57 o
  -3  -2   1      240.41      237.69      4.30 o
  -2  -2   1      330.15      336.25      4.33 o
  -1  -2   1       95.27       65.76      1.78 o
   0  -2   1        3.53        2.78      0.33 o
   1  -2   1       12.02       13.01      0.46 o
   2  -2   1      411.96      395.71      5.00 o
   3  -2   1      428.94      396.29      7.17 o
   4  -2   1       26.40       28.68      2.19 o
   5  -2   1       77.29       75.97      3.67 o
   6  -2   1        5.37        2.70      1.93 o
   7  -2   1       42.37       54.78      3.79 o
  -8  -1   1        4.56        3.87      2.05 o
  -7  -1   1       19.47       15.33      2.47 o
  -6  -1   1        0.34        2.84      2.64 o
  -5  -1   1       39.07       38.05      2.91 o
  -4  -1   1       42.48       38.79      2.71 o
  -3  -1   1        2.94        1.72      1.48 o
  -2  -1   1     3061.29     3307.32     25.52 o
   0  -1   1      358.23      350.21      2.44 o
   1  -1   1       55.76       55.88      2.60 o
   2  -1   1        0.41        0.99      0.80 o
   3  -1   1       13.68       17.85      1.71 o
   5  -1   1        7.11        6.37      1.78 o
   6  -1   1      137.75      136.48      5.77 o
   7  -1   1       43.38       46.08      4.15 o
  -7   0   1        2.66        2.68      1.81 o
  -6   0   1        2.04        1.33      2.20 o
  -5   0   1      103.73      108.73      6.44 o
  -4   0   1      103.37      101.16      3.97 o
  -3   0   1      282.36      317.02      5.20 o
  -2   0   1      614.55      709.63      7.46 o
   1   0   1       52.49       51.16      1.15 o
   2   0   1     7677.46     6705.23    265.35 o
   3   0   1      101.86      102.04      2.90 o
   4   0   1      758.95      765.59     12.57 o
   5   0   1        1.52        4.96      1.75 o
   6   0   1       12.30       12.77      2.03 o
   7   0   1        4.35        6.73      3.02 o
   8   0   1       13.35       11.46      2.47 o
  -7   1   1       90.67       99.09      4.81 o
  -6   1   1        5.36        6.83      1.97 o
  -5   1   1      175.48      180.50      6.17 o
  -4   1   1        0.78        3.40      1.45 o
  -3   1   1      401.04      440.17      8.00 o
  -2   1   1       14.23        9.45      0.96 o
  -1   1   1      422.38      360.75     11.02 o
   0   1   1     2856.92     2822.23     53.83 o
   1   1   1      301.04      272.88      8.06 o
   3   1   1        3.43        2.50      1.20 o
   4   1   1      977.38      948.11     14.80 o
   5   1   1      165.81      154.06      7.98 o
   6   1   1       65.98       64.70      3.65 o
   7   1   1       46.83       56.08      5.39 o
   8   1   1       15.41       10.76      2.57 o
  -7   2   1       93.05      121.10     12.79 o
  -6   2   1        0.60        1.64      1.38 o
  -5   2   1      154.76      162.73      6.18 o
  -4   2   1       15.57       17.42      2.21 o
  -3   2   1       17.06       15.84      1.88 o
  -2   2   1      212.29      217.08      3.72 o
  -1   2   1        1.71        0.42      0.73 o
   0   2   1     4348.59     4571.66    168.06 o
   1   2   1       72.01       77.83      0.95 o
   2   2   1     8871.96     7814.04    309.11 o
   3   2   1      265.95      281.93      4.51 o
   4   2   1     1542.04     1543.96     10.48 o
   5   2   1        2.86        4.34      1.27 o
   6   2   1       59.61       53.81      3.78 o
   7   2   1        2.19        3.15      1.72 o
   8   2   1        1.78        3.59      2.00 o
  -6   3   1        0.32        1.41      1.15 o
  -5   3   1        0.42        2.93      1.83 o
  -4   3   1        2.91        0.76      1.28 o
  -3   3   1       33.91       35.20      3.66 o
  -2   3   1       40.38       39.79      4.29 o
  -1   3   1      262.01      302.21      4.44 o
   0   3   1       80.16       70.91      1.98 o
   1   3   1        9.03        8.44      0.90 o
   2   3   1      115.09      110.36      2.11 o
   3   3   1      464.87      466.57      5.93 o
   4   3   1     1098.98     1133.17     17.03 o
   5   3   1        8.33        6.19      1.51 o
   6   3   1       55.04       52.98      3.03 o
   7   3   1       32.26       33.96      3.89 o
   8   3   1        0.11        2.93      2.66 o
  -6   4   1       55.81       55.73      2.50 o
  -5   4   1       33.94       26.35      1.96 o
  -4   4   1       87.88       98.06      3.10 o
  -3   4   1       49.44       52.22      1.90 o
  -2   4   1       45.00       41.60      1.82 o
  -1   4   1       62.71       57.06      5.10 o
   0   4   1       41.12       35.42      3.99 o
   1   4   1      511.15      521.30      6.19 o
   2   4   1      380.38      371.94      2.81 o
   3   4   1      170.04      149.90      3.37 o
   4   4   1      217.19      223.45      5.12 o
   5   4   1       54.57       54.49      2.94 o
   6   4   1       38.66       37.00      3.28 o
   7   4   1      223.15      242.79     13.55 o
   8   4   1        5.72        9.56      2.26 o
  -5   5   1      193.44      200.32      6.19 o
  -4   5   1        0.18        1.78      0.86 o
  -3   5   1       53.89       52.50      1.77 o
  -2   5   1       75.12       64.12      2.72 o
  -1   5   1        2.76        2.55      0.41 o
   0   5   1      208.91      245.93      7.08 o
   1   5   1       15.98       21.29      2.06 o
   2   5   1       59.33       70.82      2.25 o
   3   5   1       33.31       29.71      1.89 o
   4   5   1      287.96      306.47     14.25 o
   5   5   1       17.08       16.84      1.73 o
   6   5   1      517.83      557.53     15.32 o
   7   5   1       17.18       16.89      2.30 o
   8   5   1      164.94      162.50      5.78 o
  -5   6   1      177.73      187.73      4.81 o
  -4   6   1        4.54        4.53      1.48 o
  -3   6   1      148.66      130.69      5.64 o
  -2   6   1        0.15        1.04      0.36 o
  -1   6   1        1.06        0.71      0.18 o
   0   6   1        0.30        0.77      0.47 o
   1   6   1      109.01      117.49      6.44 o
   2   6   1      444.72      465.80     14.58 o
   3   6   1      321.54      339.75     11.04 o
   4   6   1       10.89       14.39      1.57 o
   5   6   1       16.86       17.73      1.68 o
   6   6   1        3.59        5.23      1.51 o
   7   6   1       49.59       39.04      3.35 o
   8   6   1       33.20       31.70      3.08 o
  -4   7   1       35.56       41.16      1.95 o
  -3   7   1        0.01        1.77      0.83 o
  -2   7   1        0.59        0.36      0.31 o
  -1   7   1        0.02       -1.82      1.27 o
   0   7   1       26.42       27.39      2.20 o
   1   7   1       49.65       55.22      4.85 o
   2   7   1        0.60        1.71      0.47 o
   3   7   1        1.27        1.74      0.25 o
   4   7   1      104.87      103.41      2.58 o
   5   7   1       15.48       14.01      2.57 o
   6   7   1        2.93        3.87      1.41 o
   7   7   1        0.05        0.61      1.17 o
  -3   8   1        0.49        2.19      1.65 o
  -2   8   1       64.95       79.96     11.60 o
  -1   8   1       41.60       45.50      8.07 o
   0   8   1       38.94       42.82      6.50 o
   1   8   1       18.79       21.34      2.54 o
   2   8   1        0.45        0.87      0.28 o
   3   8   1       26.17       29.76      3.65 o
   4   8   1       26.50       19.27      1.31 o
   5   8   1        0.85        2.75      0.80 o
   6   8   1       43.03       40.28      2.18 o
   7   8   1        1.73        3.01      1.22 o
  -2   9   1        0.99        1.55      0.92 o
  -1   9   1        0.49        3.58      1.53 o
   0   9   1        5.41        7.42      1.70 o
   1   9   1       10.79       10.56      1.68 o
   2   9   1       10.18        8.01      0.87 o
   3   9   1       18.99       16.30      2.36 o
   4   9   1      177.43      201.98     22.17 o
   5   9   1       82.57       80.86      8.15 o
   6   9   1        5.24        2.49      1.05 o
   0  10   1      143.07      177.96      9.01 o
   1  10   1       83.32       92.43      6.84 o
   2  10   1      108.71      107.71      6.29 o
   3  10   1        0.67        0.61      0.49 o
   4  10   1        0.76        1.57      1.15 o
   5  10   1        2.38        4.07      1.73 o
  -5 -10   2       55.54       67.88      5.93 o
  -4 -10   2      172.03      177.54     18.10 o
  -3 -10   2        1.22        3.11      1.44 o
  -2 -10   2        4.91        2.32      0.71 o
  -1 -10   2        0.04        1.25      0.60 o
   0 -10   2        7.60        8.57      2.05 o
  -6  -9   2       26.84       26.58      2.74 o
  -5  -9   2       23.04       19.34      4.23 o
  -4  -9   2       42.99       44.59      5.28 o
  -3  -9   2       27.92       33.75      3.86 o
  -2  -9   2      200.10      204.18      8.17 o
  -1  -9   2        3.47        0.99      0.60 o
   0  -9   2       14.64       12.04      2.01 o
   1  -9   2        1.67        2.47      0.95 o
   2  -9   2        3.89        1.69      1.29 o
  -6  -8   2        9.63        6.83      2.44 o
  -5  -8   2        6.00        7.34      1.10 o
  -4  -8   2        9.03        8.42      1.05 o
  -3  -8   2      343.15      315.35      7.02 o
  -2  -8   2      289.25      300.42      6.24 o
  -1  -8   2      405.84      421.49     11.87 o
   0  -8   2      102.39      121.68      4.87 o
   1  -8   2      304.86      338.85     18.07 o
   2  -8   2       23.76       27.17      4.43 o
   3  -8   2       36.29       38.29      6.97 o
  -7  -7   2       55.16       56.00      2.61 o
  -6  -7   2        1.55        3.10      1.26 o
  -5  -7   2      167.89      166.39      6.88 o
  -4  -7   2       41.78       42.42      5.02 o
  -3  -7   2        6.49        7.53      0.85 o
  -2  -7   2        3.46        1.98      0.46 o
  -1  -7   2      268.65      291.80      5.74 o
   0  -7   2      325.97      353.13      6.78 o
   1  -7   2        0.21        1.27      0.81 o
   2  -7   2      155.15      138.71      5.36 o
   3  -7   2       19.98       14.16      1.37 o
   4  -7   2        0.35        2.14      0.74 o
  -7  -6   2       95.03      105.31      3.96 o
  -6  -6   2       34.41       32.04      1.97 o
  -5  -6   2      126.33      124.31      3.36 o
  -4  -6   2       78.60       65.81      6.08 o
  -3  -6   2       24.00       29.15      4.25 o
  -2  -6   2      212.54      208.20      5.93 o
  -1  -6   2        7.56        7.34      0.74 o
   0  -6   2       26.64       35.82      3.22 o
   1  -6   2       11.63        9.34      1.63 o
   2  -6   2      319.79      335.77      8.43 o
   3  -6   2        9.47        7.81      1.99 o
   4  -6   2       21.22       19.59      1.66 o
   5  -6   2        0.43        0.65      1.45 o
  -8  -5   2        0.48        1.69      0.92 o
  -7  -5   2       63.11       54.80      5.15 o
  -6  -5   2        1.62        3.98      1.50 o
  -5  -5   2        0.00        1.08      0.87 o
  -4  -5   2        5.59        4.20      0.93 o
  -3  -5   2       49.97       38.37      3.02 o
  -2  -5   2       38.71       41.19      2.91 o
  -1  -5   2       41.16       36.44      1.92 o
   0  -5   2        3.29        2.63      0.67 o
   1  -5   2      234.88      228.59      3.91 o
   2  -5   2       37.43       37.24      1.75 o
   3  -5   2       47.68       42.26      1.93 o
   4  -5   2      175.76      180.45      5.96 o
   5  -5   2       14.46       13.85      1.86 o
   6  -5   2        9.69        9.28      1.85 o
  -8  -4   2        2.37        1.27      1.13 o
  -7  -4   2        4.88        2.26      1.46 o
  -6  -4   2       32.73       30.08      2.73 o
  -5  -4   2      251.94      262.72      7.59 o
  -4  -4   2       70.77       60.85      5.00 o
  -3  -4   2        0.01        0.41      0.48 o
  -2  -4   2      530.12      547.48      7.11 o
  -1  -4   2      854.01      925.21     10.54 o
   0  -4   2      999.99     1145.49     12.06 o
   1  -4   2      321.86      366.80      5.76 o
   2  -4   2      218.85      240.01      4.68 o
   3  -4   2      217.29      198.06      9.60 o
   4  -4   2       73.86       66.42      3.06 o
   5  -4   2        5.90        5.71      1.47 o
   6  -4   2       18.86       15.71      1.86 o
  -8  -3   2      108.61      119.83      5.36 o
  -7  -3   2       17.51       25.29      2.77 o
  -6  -3   2      205.90      207.77      7.28 o
  -5  -3   2      240.32      271.58     13.32 o
  -4  -3   2        1.58        4.11      2.17 o
  -3  -3   2      680.12      712.45     12.50 o
  -2  -3   2      222.94      184.69      5.22 o
  -1  -3   2     1767.47     1697.57      7.90 o
   0  -3   2      129.18      151.29      2.40 o
   1  -3   2      407.31      344.15      6.47 o
   2  -3   2      383.97      349.79      5.94 o
   3  -3   2       52.15       44.59      2.85 o
   4  -3   2      359.87      358.42     16.74 o
   5  -3   2      257.88      264.36      8.54 o
   6  -3   2        2.63        6.12      2.77 o
   7  -3   2        1.75        2.49      2.01 o
  -8  -2   2        4.32        4.11      2.67 o
  -7  -2   2        2.19        3.98      1.94 o
  -6  -2   2       55.07       55.09      3.48 o
  -5  -2   2       27.03       34.77      3.06 o
  -4  -2   2       15.21       14.11      1.67 o
  -3  -2   2      298.05      315.77      6.16 o
  -2  -2   2      181.87      169.11      4.83 o
   0  -2   2       59.12       72.94      0.98 o
   1  -2   2      136.78      132.51      2.95 o
   2  -2   2      737.65      763.63      7.87 o
   3  -2   2      118.32      117.81      3.27 o
   4  -2   2       54.31       48.08      2.64 o
   5  -2   2       96.43       88.30      3.89 o
   6  -2   2       47.30       49.89      4.14 o
   7  -2   2      144.61      163.71      5.72 o
  -7  -1   2       16.77       16.79      2.41 o
  -6  -1   2       98.66      107.25      5.02 o
  -5  -1   2       15.03       22.52      2.99 o
  -4  -1   2        4.67        5.29      1.49 o
  -3  -1   2        0.84        0.61      1.23 o
  -2  -1   2      159.00      132.62      2.79 o
  -1  -1   2     4037.38     3703.39    282.84 o
   0  -1   2       43.76       35.98      0.71 o
   1  -1   2      280.17      243.81      8.32 o
   2  -1   2     1163.40     1144.82     10.57 o
   3  -1   2        0.01       -0.17      0.95 o
   4  -1   2       24.90       26.45      2.73 o
   5  -1   2       69.89       62.29      3.30 o
   6  -1   2        8.62       13.94      2.31 o
   7  -1   2       72.32       64.83      4.94 o
  -7   0   2        0.19        3.01      1.70 o
  -6   0   2       73.73       74.01      5.15 o
  -5   0   2       77.81       74.52      3.74 o
  -4   0   2      492.77      525.71      9.94 o
  -3   0   2        6.31        5.87      1.17 o
  -2   0   2       17.97       15.44      1.16 o
  -1   0   2      190.76      187.63      2.69 o
   0   0   2      185.26      157.46      1.83 o
   1   0   2     5890.73     5300.92    121.04 o
   2   0   2     1854.53     1837.06     15.27 o
   3   0   2        6.39        7.30      1.23 o
   4   0   2     1891.40     2025.30     12.76 o
   5   0   2      103.69       94.02      5.66 o
   6   0   2      194.45      191.36      7.00 o
   7   0   2        0.78        3.02      2.55 o
   8   0   2        0.29        3.18      1.92 o
  -7   1   2        3.49        4.95      1.64 o
  -6   1   2       86.70       89.67      6.06 o
  -5   1   2       59.86       55.11      3.02 o
  -4   1   2       46.36       42.05      2.55 o
  -3   1   2      126.45      137.75      3.90 o
  -2   1   2        2.21        3.71      1.68 o
  -1   1   2      171.24      165.53      3.26 o
   0   1   2       92.01       94.39      1.12 o
   1   1   2      501.93      456.05     15.91 o
   2   1   2     2953.42     2940.16     22.73 o
   3   1   2      425.14      443.14      5.97 o
   4   1   2     1664.70     1458.51     10.20 o
   5   1   2        6.86        7.09      1.95 o
   6   1   2      569.07      552.48     13.67 o
   7   1   2       12.15        9.20      2.06 o
   8   1   2      123.92      125.78      5.77 o
  -7   2   2       38.28       33.07      2.04 o
  -6   2   2       36.53       38.40      2.48 o
  -5   2   2      378.92      447.21     45.83 o
  -4   2   2        3.26        5.37      2.01 o
  -3   2   2      174.92      193.88      4.85 o
  -2   2   2     1181.23     1260.54      8.69 o
  -1   2   2       64.38       68.71      1.30 o
   0   2   2      202.05      177.80      2.85 o
   1   2   2      285.22      286.92      2.26 o
   2   2   2        6.17       10.30      0.91 o
   3   2   2       89.34       88.82      2.48 o
   4   2   2      241.83      219.55      5.09 o
   5   2   2        3.35        2.23      1.68 o
   6   2   2      126.71      115.16      4.96 o
   7   2   2       41.48       35.75      3.45 o
   8   2   2       24.09       22.25      2.82 o
  -6   3   2        7.06        4.96      1.11 o
  -5   3   2       36.62       38.40      2.40 o
  -4   3   2        0.54        1.38      1.87 o
  -3   3   2       73.23       62.15      5.59 o
  -2   3   2       95.58       81.39      2.17 o
  -1   3   2      242.74      238.21      2.61 o
   0   3   2     1764.96     2083.32     17.56 o
   1   3   2     1002.14      943.26      9.33 o
   2   3   2      120.20      107.15      2.23 o
   3   3   2        2.25        7.54      1.22 o
   4   3   2      513.87      512.96      9.12 o
   5   3   2       29.49       29.24      2.88 o
   6   3   2       23.42       21.48      2.30 o
   7   3   2        0.27        1.58      2.17 o
   8   3   2       25.47       28.82      7.69 o
  -6   4   2        0.18        2.81      1.10 o
  -5   4   2      240.34      241.38     11.49 o
  -4   4   2       25.59       24.60      3.81 o
  -3   4   2        6.74        8.62      1.05 o
  -2   4   2        0.15        0.18      0.21 o
  -1   4   2      101.80      100.65      3.72 o
   0   4   2      343.83      356.68      4.17 o
   1   4   2      126.48       97.17      1.21 o
   2   4   2       14.21       13.39      0.50 o
   3   4   2      239.57      225.52      4.40 o
   4   4   2     1524.44     1688.65     10.82 o
   5   4   2        7.86        6.97      1.46 o
   6   4   2      825.50      815.41     18.62 o
   7   4   2        4.40        7.77      2.44 o
   8   4   2       29.59       31.77      2.95 o
  -5   5   2      126.52      119.20      3.75 o
  -4   5   2      135.48      124.46      6.52 o
  -3   5   2      783.92      812.56     14.52 o
  -2   5   2       48.33       44.48      3.51 o
  -1   5   2        3.96        5.36      0.59 o
   0   5   2        4.84        5.78      0.38 o
   1   5   2       54.99       56.94      1.50 o
   2   5   2      135.12      134.15      1.80 o
   3   5   2       45.51       35.06      2.12 o
   4   5   2      267.39      273.56     12.77 o
   5   5   2        6.47        0.13      1.28 o
   6   5   2        8.54        8.58      1.68 o
   7   5   2        0.02       -0.36      1.30 o
   8   5   2        4.32        4.96      1.42 o
  -4   6   2       11.87       13.42      1.73 o
  -3   6   2      287.12      317.60     11.91 o
  -2   6   2      233.39      214.72     12.50 o
  -1   6   2      131.75      114.57     10.89 o
   0   6   2       43.52       47.07      3.58 o
   1   6   2      298.98      301.07     13.11 o
   2   6   2      515.32      495.08     13.25 o
   3   6   2      114.17      105.95      5.12 o
   4   6   2       46.02       42.49      1.89 o
   5   6   2        3.14        2.81      1.53 o
   6   6   2       24.05       26.11      2.37 o
   7   6   2       15.21       17.23      2.26 o
   8   6   2      175.56      193.26     54.55 o
  -4   7   2       24.08       22.51      2.08 o
  -3   7   2        5.99        8.24      4.08 o
  -2   7   2       41.68       32.72     10.30 o
  -1   7   2      220.41      194.17     10.85 o
   0   7   2      158.50      162.71      8.19 o
   1   7   2      174.64      189.46      4.94 o
   2   7   2       10.54       10.64      1.60 o
   3   7   2       16.42       15.11      1.26 o
   4   7   2      276.41      290.64      5.86 o
   5   7   2       20.77       17.20      1.64 o
   6   7   2       15.09       15.87      1.80 o
   7   7   2        1.71        3.43      1.96 o
   8   7   2        4.23        2.52      1.86 o
  -3   8   2       32.35       43.40      8.53 o
  -2   8   2       11.33       17.04      2.53 o
  -1   8   2       10.42       13.08      2.17 o
   0   8   2       45.75       46.24      4.13 o
   1   8   2       24.43       18.34      1.49 o
   2   8   2       73.74       78.78      4.18 o
   3   8   2        0.53       -0.09      0.93 o
   4   8   2       11.24        6.53      1.12 o
   5   8   2       90.59       93.65      3.98 o
   6   8   2        0.23        1.98      0.82 o
   7   8   2        1.55        1.29      1.36 o
  -2   9   2        2.07        2.66      1.27 o
  -1   9   2      213.96      263.63      6.54 o
   0   9   2       34.13       36.32      4.73 o
   1   9   2        0.02        1.50      0.64 o
   2   9   2       16.63       16.66      1.49 o
   3   9   2        0.12        2.30      1.19 o
   4   9   2       64.55       59.96      6.93 o
   5   9   2        0.09        1.70      0.73 o
   6   9   2      180.74      182.42      3.21 o
   0  10   2        2.30        1.27      1.12 o
   1  10   2       19.19       20.01      2.77 o
   2  10   2        1.15        1.35      0.93 o
   3  10   2       28.90       34.99      2.97 o
   4  10   2       62.59       74.75      6.70 o
   5  10   2        0.05        0.95      0.53 o
  -4 -10   3       83.96       90.72      9.75 o
  -3 -10   3       14.63       18.28      2.28 o
  -2 -10   3       21.79       19.25      2.92 o
  -1 -10   3        7.33        9.83      1.18 o
   0 -10   3       32.51       29.02      3.91 o
  -5  -9   3       20.52       17.76      1.73 o
  -4  -9   3        0.16        3.40      1.55 o
  -3  -9   3        5.62        2.00      1.11 o
  -2  -9   3      195.80      205.58      8.01 o
  -1  -9   3        0.63        1.75      0.59 o
   0  -9   3        1.12        1.06      0.69 o
   1  -9   3        1.28        2.04      1.05 o
   2  -9   3        0.58        2.97      1.50 o
  -6  -8   3        6.95        8.62      1.06 o
  -5  -8   3       23.50       31.93      2.89 o
  -4  -8   3        0.08        0.54      0.51 o
  -3  -8   3      158.69      156.74      9.76 o
  -2  -8   3       17.92       16.88      1.91 o
  -1  -8   3       53.62       45.76      3.61 o
   0  -8   3       55.98       59.66      5.70 o
   1  -8   3        0.39        3.85      1.08 o
   2  -8   3        0.06        3.67      1.33 o
   3  -8   3        8.50        6.90      1.98 o
  -7  -7   3       33.56       35.63      2.03 o
  -6  -7   3      252.68      260.62     10.01 o
  -5  -7   3       18.78       18.31      2.99 o
  -4  -7   3      226.99      247.92     13.72 o
  -3  -7   3       61.84       60.28      3.31 o
  -2  -7   3        4.78        3.44      0.68 o
  -1  -7   3      129.84      122.94      3.52 o
   0  -7   3      274.65      320.38     10.11 o
   1  -7   3       28.26       26.75      1.01 o
   2  -7   3       44.42       45.47      2.17 o
   3  -7   3      107.71      113.03      6.69 o
   4  -7   3      127.45      132.23      3.48 o
  -7  -6   3       31.27       31.79      2.54 o
  -6  -6   3      289.92      310.89     11.26 o
  -5  -6   3      136.05      128.08      3.51 o
  -4  -6   3      136.11      141.45     14.32 o
  -3  -6   3      338.95      368.57     12.60 o
  -2  -6   3      228.63      226.00      9.14 o
  -1  -6   3      426.47      425.65      9.64 o
   0  -6   3       79.63       78.42      4.92 o
   1  -6   3      598.88      643.78     55.26 o
   3  -6   3       19.93       19.56      1.68 o
   4  -6   3      160.40      172.04      8.92 o
   5  -6   3       53.79       67.63     10.28 o
  -7  -5   3       12.22       13.37      1.97 o
  -6  -5   3       34.08       31.87      2.03 o
  -5  -5   3       27.68       23.47      3.26 o
  -4  -5   3       40.81       38.11      1.93 o
  -3  -5   3       30.53       26.21      6.84 o
  -2  -5   3        0.01        0.47      0.59 o
  -1  -5   3      127.00      143.97      2.48 o
   0  -5   3      266.05      265.75      8.43 o
   1  -5   3      417.20      408.52     18.32 o
   2  -5   3       40.62       38.21      1.67 o
   3  -5   3       13.57       12.44      1.38 o
   4  -5   3       59.46       55.19      2.93 o
   5  -5   3        6.55        3.74      1.54 o
   6  -5   3        2.53        6.22      1.87 o
  -7  -4   3       98.18       90.26      2.69 o
  -6  -4   3        0.99        0.29      0.71 o
  -5  -4   3        0.00        0.92      0.85 o
  -4  -4   3      185.14      165.52      5.86 o
  -3  -4   3      446.87      446.00      5.82 o
  -2  -4   3      321.23      339.70     10.94 o
  -1  -4   3       59.23       59.65      2.09 o
   0  -4   3       25.18       23.65      1.71 o
   1  -4   3       71.14       68.48      3.17 o
   2  -4   3       49.43       42.63      2.55 o
   3  -4   3      435.63      450.25     20.58 o
   4  -4   3       45.61       38.25      2.37 o
   5  -4   3       13.83       15.71      1.87 o
   6  -4   3       26.69       23.71      2.46 o
  -7  -3   3       13.30       11.47      1.43 o
  -6  -3   3       41.04       37.76      3.58 o
  -5  -3   3      107.05      104.90      2.89 o
  -4  -3   3       81.37       86.46      4.13 o
  -3  -3   3        0.11        0.55      0.74 o
  -2  -3   3      158.62      177.56      3.31 o
  -1  -3   3      531.45      579.35      7.32 o
   0  -3   3        9.67        4.64      0.35 o
   1  -3   3      725.35      682.90      6.64 o
   2  -3   3      391.56      424.63      7.27 o
   3  -3   3      179.15      181.66      4.33 o
   4  -3   3      661.16      721.69     32.74 o
   5  -3   3      263.71      252.61      7.95 o
   6  -3   3      356.69      395.79     19.70 o
   7  -3   3        0.47        3.71      2.09 o
  -7  -2   3       12.16        9.07      1.29 o
  -6  -2   3        0.56        3.75      1.96 o
  -5  -2   3        1.29        3.46      2.60 o
  -4  -2   3      141.10      152.97      8.04 o
  -3  -2   3      355.91      368.28      4.71 o
  -2  -2   3       47.98       36.57      0.91 o
  -1  -2   3     1745.47     1733.97     30.02 o
   0  -2   3     4063.50     4165.97     29.66 o
   1  -2   3        2.01        1.31      0.67 o
   2  -2   3      137.43      138.91      2.93 o
   3  -2   3       57.56       59.38      3.43 o
   4  -2   3        4.37        2.29      1.31 o
   5  -2   3        6.69        5.85      1.53 o
   6  -2   3        1.64        0.18      1.25 o
   7  -2   3       35.67       45.10      3.56 o
  -7  -1   3        2.86        3.22      1.29 o
  -6  -1   3      221.57      241.85     14.62 o
  -5  -1   3        9.16        8.45      1.72 o
  -4  -1   3        1.78        7.12      2.39 o
  -3  -1   3      143.51      166.32      3.54 o
  -2  -1   3       29.96       26.91      1.23 o
  -1  -1   3        1.93        1.56      0.36 o
   0  -1   3       34.70       26.40      1.81 o
   1  -1   3      360.26      319.20      3.86 o
   2  -1   3     1486.86     1522.98     13.27 o
   3  -1   3      148.41      135.55      3.78 o
   4  -1   3       42.10       34.29      2.52 o
   5  -1   3       24.25       20.53      2.33 o
   6  -1   3        7.06        6.72      2.02 o
   7  -1   3       90.06       95.50      6.29 o
  -7   0   3        2.26        5.00      1.31 o
  -6   0   3       11.14       11.50      1.35 o
  -5   0   3       72.34       78.61      6.79 o
  -4   0   3       32.84       37.68      4.22 o
  -3   0   3      508.94      581.62     25.67 o
  -2   0   3       53.23       59.94      0.96 o
  -1   0   3      224.03      189.27      1.53 o
   0   0   3      572.43      566.10      6.46 o
   1   0   3     3184.45     3146.99     24.00 o
   2   0   3      985.75      982.10      9.25 o
   3   0   3        1.43        3.58      1.68 o
   4   0   3      103.45       97.78      3.50 o
   5   0   3       83.56       78.00      4.90 o
   6   0   3      391.26      415.25     12.26 o
   7   0   3        0.14        0.33      1.63 o
   8   0   3       93.59      102.75      5.01 o
  -7   1   3       40.43       42.56      2.34 o
  -6   1   3       16.51       17.05      1.77 o
  -5   1   3        1.06       -0.11      1.44 o
  -4   1   3      149.35      150.04      5.49 o
  -3   1   3       15.06       12.86      1.09 o
  -2   1   3      156.42      153.64      1.54 o
   0   1   3        1.73        0.59      0.23 o
   1   1   3       29.92       34.15      1.03 o
   2   1   3        6.06        9.07      0.92 o
   3   1   3     1713.56     1936.07     17.30 o
   4   1   3     1635.44     1383.72     10.10 o
   5   1   3      252.09      234.94     11.58 o
   6   1   3     1345.37     1461.68     31.74 o
   7   1   3        0.35        4.89      2.31 o
   8   1   3      222.35      232.45      7.34 o
  -6   2   3       32.41       32.10      2.75 o
  -5   2   3        1.54        2.30      0.98 o
  -4   2   3       66.18       61.56      3.79 o
  -3   2   3      277.43      243.97     12.67 o
  -2   2   3      849.92      858.78      7.06 o
  -1   2   3      319.51      325.76     11.91 o
   0   2   3      543.01      558.90      5.82 o
   1   2   3        9.62       13.67      0.84 o
   2   2   3        1.38        1.76      0.95 o
   3   2   3       18.00       21.88      1.70 o
   4   2   3      222.35      218.94      5.43 o
   5   2   3        1.48        2.70      2.31 o
   6   2   3       11.03        5.38      1.87 o
   7   2   3        2.91       -0.32      1.49 o
   8   2   3        3.24        4.87      2.63 o
  -6   3   3       14.05       10.02      1.27 o
  -5   3   3       21.25       20.24      1.42 o
  -4   3   3       23.06       19.82      1.34 o
  -3   3   3      191.34      172.71      4.78 o
  -2   3   3       31.65       29.54      1.87 o
  -1   3   3      435.25      471.00     14.13 o
   0   3   3      611.64      710.26     10.38 o
   1   3   3      273.88      297.73      3.15 o
   2   3   3       74.42       57.26      1.69 o
   3   3   3        1.27        2.17      1.75 o
   4   3   3       44.30       37.20      2.77 o
   5   3   3       25.90       27.97      2.51 o
   6   3   3      384.08      373.52     10.22 o
   7   3   3        6.35        6.46      1.45 o
   8   3   3        0.43        2.24      1.82 o
  -5   4   3        7.86        9.13      1.18 o
  -4   4   3        4.52        2.83      0.70 o
  -3   4   3      284.16      280.72      5.42 o
  -2   4   3       37.89       34.06      3.35 o
  -1   4   3      201.43      190.31      8.23 o
   0   4   3        5.71        8.66      0.95 o
   1   4   3        6.29        6.16      0.49 o
   2   4   3      607.77      641.37      9.43 o
   3   4   3       39.58       37.00      2.28 o
   4   4   3       79.90       71.94      4.01 o
   5   4   3       33.08       42.57      2.86 o
   6   4   3        3.00        4.65      2.23 o
   7   4   3        1.82        4.33      1.62 o
   8   4   3       52.88       60.49      4.31 o
  -5   5   3       28.39       30.73      1.85 o
  -4   5   3        6.09        9.15      1.76 o
  -3   5   3       55.44       51.52      4.38 o
  -2   5   3       52.31       51.69      4.05 o
  -1   5   3      634.59      621.62     35.03 o
   0   5   3       31.82       33.29      3.24 o
   1   5   3      518.61      500.88      5.07 o
   2   5   3       71.65       74.33      3.40 o
   3   5   3        3.81        2.95      1.03 o
   4   5   3       56.08       49.98      2.21 o
   5   5   3       27.98       24.45      1.97 o
   6   5   3       59.42       53.37      3.24 o
   7   5   3        1.17        4.92      1.91 o
   8   5   3       59.96       60.89      3.69 o
  -4   6   3       45.30       41.10      3.53 o
  -3   6   3      504.14      519.77     25.72 o
  -2   6   3      155.67      144.47      4.88 o
  -1   6   3     1462.84     1537.99     42.91 o
   0   6   3       18.41       14.81      1.20 o
   1   6   3      750.84      742.95     19.00 o
   2   6   3        1.71        2.02      0.61 o
   3   6   3        1.83        2.88      0.81 o
   4   6   3       21.99       21.95      1.80 o
   5   6   3        0.25        0.34      1.41 o
   6   6   3        0.65       -0.38      0.97 o
   7   6   3       15.32       15.39      2.30 o
   8   6   3       40.42       48.23      3.49 o
  -3   7   3        2.57        2.17      0.64 o
  -2   7   3        0.59        1.19      0.80 o
  -1   7   3        4.99        4.92      0.88 o
   0   7   3        7.61        5.73      2.79 o
   1   7   3      125.02      116.59      4.15 o
   2   7   3       76.22       69.70      2.61 o
   3   7   3       66.43       60.79      4.03 o
   4   7   3        0.10        0.25      0.52 o
   5   7   3       12.16        9.65      1.42 o
   6   7   3       38.19       39.78      3.15 o
   7   7   3        9.21        6.63      1.51 o
   8   7   3       19.24       17.46      2.85 o
  -2   8   3        8.22        8.32      2.01 o
  -1   8   3        8.87       12.77      2.45 o
   0   8   3       85.62       82.49      8.10 o
   1   8   3       11.40        8.92      1.00 o
   3   8   3        1.38        2.25      1.24 o
   4   8   3        4.56        3.80      1.23 o
   5   8   3       72.85       77.08      3.45 o
   6   8   3        2.49        1.64      1.00 o
   7   8   3       30.20       30.73      2.46 o
  -1   9   3        0.63        3.04      1.40 o
   0   9   3        6.36        8.15      1.62 o
   1   9   3        0.24        2.19      1.30 o
   2   9   3       86.48       78.49      4.10 o
   3   9   3       19.34       19.60      2.71 o
   4   9   3       80.49       87.13     10.37 o
   5   9   3       44.61       46.11      3.63 o
   6   9   3        2.13        2.64      2.43 o
   0  10   3        4.26        2.43      1.08 o
   1  10   3      147.69      163.82      3.87 o
   2  10   3        0.65        1.97      0.94 o
   3  10   3      102.07      105.15     10.28 o
   4  10   3        3.08        4.35      1.93 o
   5  10   3        0.35        1.39      1.32 o
  -4 -10   4      210.46      247.04     71.38 o
  -3 -10   4       68.40       72.05      6.73 o
  -2 -10   4       20.30       26.59      4.16 o
  -1 -10   4       10.14        7.64      1.93 o
   0 -10   4       12.42        7.83      1.80 o
  -5  -9   4        4.47        6.20      2.20 o
  -4  -9   4        1.08        1.74      0.85 o
  -3  -9   4       43.58       50.57      6.64 o
  -2  -9   4       44.53       35.18      8.00 o
  -1  -9   4        7.68        6.53      1.48 o
   0  -9   4        4.77        4.51      1.53 o
   1  -9   4        9.29       12.77      2.39 o
   2  -9   4        0.02        0.95      1.11 o
  -6  -8   4       29.30       32.90      2.02 o
  -5  -8   4       62.19       53.70      5.60 o
  -4  -8   4       44.36       40.45      3.41 o
  -3  -8   4       38.71       37.23      2.82 o
  -2  -8   4        1.19        0.96      0.51 o
  -1  -8   4      218.41      232.80      9.47 o
   0  -8   4        3.62        3.02      1.26 o
   1  -8   4        2.19        1.98      0.67 o
   2  -8   4        0.16       -0.70      0.83 o
   3  -8   4       61.06       64.66      3.33 o
  -6  -7   4       59.46       61.04      9.26 o
  -5  -7   4       77.88       68.15      3.70 o
  -4  -7   4      149.71      162.11      9.66 o
  -3  -7   4       26.84       21.81      1.58 o
  -2  -7   4       24.41       21.49      1.09 o
  -1  -7   4        9.11        5.83      0.75 o
   0  -7   4       75.36       73.04      7.68 o
   1  -7   4      128.05      119.48      5.34 o
   2  -7   4        0.08        2.39      0.60 o
   3  -7   4       13.51        8.82      1.19 o
   4  -7   4        9.25        9.60      2.12 o
  -7  -6   4       22.52       18.83      1.92 o
  -6  -6   4      310.69      304.89     34.87 o
  -5  -6   4        3.85        3.59      1.71 o
  -4  -6   4      429.48      468.33     18.05 o
  -3  -6   4      107.14      109.05      4.68 o
  -2  -6   4       72.28       68.60      4.71 o
  -1  -6   4      223.19      220.36      6.21 o
   0  -6   4       11.23        9.94      1.32 o
   1  -6   4       42.06       39.74      5.23 o
   2  -6   4        5.10        6.75      0.97 o
   3  -6   4       37.78       35.06      2.56 o
   4  -6   4        0.64        2.12      1.24 o
   5  -6   4        5.99       10.12      1.46 o
  -7  -5   4       27.11       29.66      4.13 o
  -6  -5   4        2.65        5.52      1.35 o
  -5  -5   4        3.71        3.91      1.02 o
  -4  -5   4        1.63        2.24      0.90 o
  -3  -5   4      328.49      345.31     11.68 o
  -2  -5   4       53.94       48.38      3.39 o
  -1  -5   4      280.83      306.84      4.10 o
   0  -5   4        0.00        1.69      0.57 o
   1  -5   4        0.06        1.52      0.66 o
   2  -5   4       85.68       78.75      4.30 o
   3  -5   4        1.06        3.01      1.28 o
   4  -5   4        2.88        4.50      1.07 o
   5  -5   4        1.23        1.59      1.33 o
   6  -5   4        0.59        0.86      1.15 o
  -7  -4   4       10.75        8.83      1.55 o
  -6  -4   4       27.28       21.61      3.27 o
  -5  -4   4        0.60        1.06      0.71 o
  -4  -4   4      167.64      159.44      9.47 o
  -3  -4   4        0.00        1.22      0.84 o
  -2  -4   4        0.94        2.12      0.56 o
  -1  -4   4       74.28       77.51      2.33 o
   0  -4   4        0.35        0.36      0.98 o
   1  -4   4       22.44       14.67      1.24 o
   2  -4   4      139.22      127.33      3.38 o
   3  -4   4      192.23      173.54      8.50 o
   4  -4   4      573.54      589.55     13.79 o
   5  -4   4        1.01        0.01      1.07 o
   6  -4   4       55.93       61.72      3.52 o
  -7  -3   4        0.89        1.62      0.86 o
  -6  -3   4       15.90       14.59      0.89 o
  -5  -3   4       38.22       33.45      1.57 o
  -4  -3   4       19.94       19.43      2.26 o
  -3  -3   4       65.14       58.25      5.72 o
  -2  -3   4      217.79      238.15      3.50 o
  -1  -3   4      375.20      385.81      9.42 o
   0  -3   4       50.03       48.16      1.30 o
   1  -3   4      148.43      161.38      3.35 o
   2  -3   4        3.48        3.35      0.66 o
   3  -3   4       88.71       87.62      4.92 o
   4  -3   4       65.35       51.25      2.81 o
   5  -3   4      292.41      327.18     10.06 o
   6  -3   4        0.73        1.58      1.32 o
   7  -3   4       17.20       14.60      2.62 o
  -7  -2   4       40.91       39.71      1.94 o
  -6  -2   4        9.03        6.69      0.81 o
  -5  -2   4      102.20       93.28      2.41 o
  -4  -2   4      295.33      303.78      8.12 o
  -3  -2   4     1023.67     1081.22      9.30 o
  -2  -2   4     1737.67     1829.17     15.91 o
  -1  -2   4     1903.63     1953.85     19.50 o
   0  -2   4     1033.59     1209.30     12.49 o
   1  -2   4       41.33       37.74      1.10 o
   2  -2   4       96.50      104.89      2.60 o
   3  -2   4       87.40       87.60      3.10 o
   4  -2   4       35.55       28.59      2.55 o
   5  -2   4       51.10       44.33      2.63 o
   6  -2   4      209.08      212.28     11.89 o
   7  -2   4        0.13        4.92      2.42 o
  -7  -1   4        5.32        3.03      0.74 o
  -6  -1   4        1.25        0.61      0.40 o
  -5  -1   4       22.64       23.02      1.05 o
  -4  -1   4        0.80        0.67      0.73 o
  -3  -1   4       53.87       50.95      1.86 o
  -2  -1   4        7.31        9.13      0.68 o
  -1  -1   4      174.89      163.46      1.58 o
   0  -1   4       79.71       78.98      2.15 o
   1  -1   4       41.52       42.89      1.78 o
   2  -1   4      185.80      197.65      3.46 o
   3  -1   4      272.00      263.56      5.60 o
   4  -1   4      118.70      123.07      4.25 o
   5  -1   4        5.11        6.69      2.21 o
   6  -1   4       18.69       17.82      2.56 o
   7  -1   4       59.38       54.40      4.11 o
  -7   0   4        1.07        2.08      0.74 o
  -6   0   4       31.98       28.83      2.33 o
  -5   0   4        1.06        0.89      0.89 o
  -4   0   4        4.20        3.29      0.70 o
  -3   0   4      127.84      120.61      2.13 o
  -2   0   4       28.88       36.29      1.96 o
  -1   0   4      120.89      126.78      1.21 o
   0   0   4     1521.38     1512.16     35.40 o
   1   0   4       71.25       56.23      1.76 o
   2   0   4      672.06      617.40      6.88 o
   3   0   4        6.21        4.98      1.20 o
   4   0   4      613.93      710.50     12.23 o
   5   0   4      212.66      200.36     10.19 o
   6   0   4      134.06      133.72      5.68 o
   7   0   4       43.74       37.72      3.64 o
   8   0   4        9.60        5.43      2.76 o
  -7   1   4        0.12        2.80      1.23 o
  -6   1   4       32.75       29.21      1.35 o
  -5   1   4        0.22        1.08      0.39 o
  -4   1   4       15.83       13.86      0.72 o
  -3   1   4       18.75       17.51      1.28 o
  -2   1   4        3.50        3.29      0.37 o
  -1   1   4       56.45       44.06      3.29 o
   0   1   4       70.79       71.49      3.75 o
   1   1   4       39.18       33.82      1.27 o
   2   1   4      841.97      864.73      8.59 o
   3   1   4      164.90      168.55      3.78 o
   4   1   4       25.26       24.01      2.33 o
   5   1   4       70.14       69.36      4.46 o
   6   1   4       57.59       59.39      3.83 o
   7   1   4       25.38       27.46      2.92 o
   8   1   4      168.01      169.65      6.16 o
  -6   2   4       10.51        8.21      2.56 o
  -5   2   4        1.62        1.20      0.51 o
  -4   2   4       57.11       56.47      2.63 o
  -3   2   4      601.34      609.78     15.97 o
  -2   2   4       23.06       30.50      2.03 o
  -1   2   4      952.91      988.33      7.72 o
   0   2   4       13.00       18.80      1.72 o
   1   2   4     1124.78     1134.93     10.89 o
   2   2   4      232.14      211.03      3.51 o
   3   2   4      401.34      405.15      5.90 o
   4   2   4        4.81        5.15      2.05 o
   5   2   4        0.79        0.36      1.65 o
   6   2   4       41.24       35.08      2.41 o
   7   2   4       30.10       28.37      2.89 o
   8   2   4       89.94       75.03      4.17 o
  -6   3   4        5.25        4.41      2.62 o
  -5   3   4       15.93       13.31      2.53 o
  -4   3   4       17.88       22.46      1.77 o
  -3   3   4      141.21      150.65      5.49 o
  -2   3   4      140.23      135.20      3.29 o
  -1   3   4       66.83       66.72      3.60 o
   0   3   4      167.36      151.47      7.02 o
   1   3   4     1095.07     1110.36      7.65 o
   2   3   4       40.69       40.10      1.57 o
   3   3   4       43.34       41.03      2.42 o
   4   3   4       34.25       45.03      3.33 o
   5   3   4      183.69      162.25      8.34 o
   6   3   4      120.43      122.13      5.02 o
   7   3   4        0.00        6.98      2.86 o
   8   3   4      109.10       99.31      4.81 o
  -5   4   4       42.50       45.82      2.30 o
  -4   4   4      122.72      123.32      6.44 o
  -3   4   4        0.74        2.73      0.93 o
  -2   4   4       60.36       50.00      6.11 o
  -1   4   4      160.96      165.33      3.52 o
   0   4   4      330.55      381.63     14.28 o
   1   4   4       20.53       24.94      2.40 o
   2   4   4       61.64       63.20      3.07 o
   3   4   4      137.51      120.01      3.14 o
   4   4   4      235.21      232.18      5.41 o
   5   4   4       61.20       54.39      2.73 o
   6   4   4        0.14        2.76      1.74 o
   7   4   4        0.64        2.40      1.65 o
   8   4   4        9.88       12.46      2.36 o
  -5   5   4       10.10        9.95      1.59 o
  -4   5   4        3.60        2.43      2.00 o
  -3   5   4       46.51       41.93      4.98 o
  -2   5   4      321.79      333.16      9.00 o
  -1   5   4       10.26        8.39      0.83 o
   0   5   4       53.60       53.35      3.29 o
   1   5   4       39.69       37.13      1.42 o
   2   5   4       31.70       29.20      1.73 o
   3   5   4      116.78      128.99      3.40 o
   4   5   4        0.54        2.31      1.26 o
   5   5   4        5.76        5.33      1.60 o
   6   5   4      174.35      172.13      6.31 o
   7   5   4       12.77       10.49      1.77 o
   8   5   4       77.61       87.91      4.55 o
  -4   6   4       13.50       15.53      1.37 o
  -3   6   4       89.17       93.18     12.33 o
  -2   6   4      174.89      192.84      7.20 o
  -1   6   4     1127.37     1107.56     32.93 o
   0   6   4       89.33       79.74      1.91 o
   1   6   4      708.06      714.65     18.56 o
   2   6   4       33.13       28.61      1.28 o
   3   6   4      677.64      681.00     30.39 o
   4   6   4       16.66       14.32      1.44 o
   5   6   4       12.79       11.72      1.53 o
   6   6   4        5.13        5.76      1.58 o
   7   6   4       50.23       46.15      3.66 o
   8   6   4        0.22        2.13      1.58 o
  -3   7   4        2.35        0.98      0.48 o
  -2   7   4        6.66        5.44      1.19 o
  -1   7   4       11.76        9.38      1.07 o
   0   7   4       26.31       17.55      2.19 o
   1   7   4        0.99        0.78      0.37 o
   2   7   4        0.04        0.43      0.43 o
   3   7   4      359.42      314.74      7.11 o
   4   7   4      101.38      100.56      3.53 o
   5   7   4        0.69        1.78      0.90 o
   6   7   4       72.22       68.24      4.45 o
   7   7   4        2.72        2.30      1.33 o
   8   7   4        4.69        7.19      2.05 o
  -2   8   4       14.20        6.53      2.45 o
  -1   8   4      224.99      246.64     12.98 o
   0   8   4        0.04        1.17      0.34 o
   1   8   4      173.17      176.11      7.34 o
   2   8   4        0.12        1.86      0.98 o
   3   8   4       12.55        7.44      1.49 o
   4   8   4        0.60        3.24      1.47 o
   5   8   4        0.07        1.77      1.05 o
   6   8   4       14.55       13.14      1.90 o
   7   8   4        8.62        9.52      1.81 o
  -1   9   4       19.65       25.97      5.66 o
   0   9   4       13.86       18.15      2.53 o
   1   9   4       30.46       23.54      4.28 o
   2   9   4        5.81        7.82      1.13 o
   3   9   4        1.93        3.86      1.28 o
   4   9   4       17.38       17.51      2.15 o
   5   9   4        0.01        2.00      1.29 o
   6   9   4        0.15        0.86      1.38 o
   1  10   4       83.83      102.26      3.16 o
   2  10   4       59.76       44.11      5.82 o
   3  10   4       13.63       16.74      2.26 o
   4  10   4       55.96       59.14      5.55 o
   5  10   4      104.51      117.23      8.63 o
  -3 -10   5       25.18       28.53      2.92 o
  -2 -10   5        4.99       11.64      1.72 o
  -1 -10   5        1.76        1.66      0.86 o
  -5  -9   5       60.83       63.06     12.04 o
  -4  -9   5       94.44      102.28      9.06 o
  -3  -9   5       13.34       14.66      1.97 o
  -2  -9   5       11.44       13.11      1.92 o
  -1  -9   5        1.42        2.94      0.77 o
   0  -9   5       24.20       28.87      8.34 o
   1  -9   5        0.18        1.49      0.75 o
   2  -9   5       30.88       33.79      5.27 o
  -6  -8   5        1.60        1.71      0.68 o
  -5  -8   5        0.02        1.07      0.75 o
  -4  -8   5       17.08       17.88      3.79 o
  -3  -8   5       11.10       13.15      1.31 o
  -2  -8   5      243.44      241.77     15.18 o
  -1  -8   5       12.44       12.87      1.69 o
   0  -8   5        3.58        1.79      0.85 o
   1  -8   5       15.32       11.86      2.05 o
   2  -8   5       70.58       74.52      3.38 o
   3  -8   5        9.49        9.01      2.12 o
  -6  -7   5       46.31       47.33      6.13 o
  -5  -7   5        1.08        1.03      0.50 o
  -4  -7   5       10.52       15.01      1.37 o
  -3  -7   5       30.34       30.60      2.09 o
  -2  -7   5        3.18        2.75      0.54 o
  -1  -7   5        7.44        8.68      0.51 o
   0  -7   5      136.86      129.91      7.67 o
   1  -7   5       15.73       14.01      3.08 o
   2  -7   5        8.89        8.41      3.01 o
   3  -7   5        0.44        0.06      0.55 o
   4  -7   5       63.02       59.30      2.45 o
  -6  -6   5       86.91       83.59     14.16 o
  -5  -6   5       73.14       70.50      7.07 o
  -4  -6   5      428.31      431.00     11.81 o
  -3  -6   5      135.99      132.60      8.13 o
  -2  -6   5     1708.63     1805.35     31.05 o
  -1  -6   5     1109.73     1131.06     26.49 o
   0  -6   5      347.10      361.68     13.71 o
   1  -6   5      334.98      332.26      7.69 o
   2  -6   5        0.00        0.61      0.68 o
   3  -6   5        7.23        4.66      0.93 o
   4  -6   5       18.82       18.39      2.05 o
   5  -6   5        0.40        2.43      1.07 o
  -7  -5   5        1.93        3.54      1.18 o
  -6  -5   5        2.59        3.62      1.50 o
  -5  -5   5       60.82       65.05      4.89 o
  -4  -5   5      149.21      149.39      5.30 o
  -3  -5   5      122.69      121.38      5.33 o
  -2  -5   5      357.15      351.08     11.71 o
  -1  -5   5      226.63      206.47      4.92 o
   0  -5   5        0.54        0.77      0.76 o
   1  -5   5        0.00        0.62      0.74 o
   2  -5   5       84.60       84.31      3.28 o
   3  -5   5       17.81       23.06      1.79 o
   4  -5   5        0.29        1.79      1.37 o
   5  -5   5        5.38        4.67      1.69 o
   6  -5   5        0.07        2.41      1.35 o
  -7  -4   5        0.81        0.34      2.47 o
  -6  -4   5      182.08      192.23      8.42 o
  -5  -4   5        2.95        3.68      0.88 o
  -4  -4   5        1.65        3.07      1.27 o
  -3  -4   5       30.47       31.55      2.00 o
  -2  -4   5      143.71      136.09      6.69 o
  -1  -4   5      127.18      133.32      4.36 o
   0  -4   5       22.02       30.87      2.49 o
   1  -4   5       42.12       31.26      1.93 o
   2  -4   5      440.90      433.26     19.72 o
   3  -4   5        9.30       10.23      1.68 o
   4  -4   5       17.34       15.25      1.82 o
   5  -4   5        0.26        2.76      1.82 o
   6  -4   5       36.75       33.87      2.70 o
  -7  -3   5       10.78        8.10      1.49 o
  -6  -3   5        4.88        2.42      0.70 o
  -5  -3   5       27.19       25.43      2.26 o
  -4  -3   5      371.43      413.51     10.73 o
  -3  -3   5       12.48       10.77      1.11 o
  -2  -3   5       31.73       21.70      1.60 o
  -1  -3   5      449.08      475.50      6.11 o
   0  -3   5      176.48      219.71      2.96 o
   1  -3   5      199.03      208.23      3.03 o
   2  -3   5        3.05        2.87      1.05 o
   3  -3   5       14.31       16.19      1.92 o
   4  -3   5       66.89       66.41      3.17 o
   5  -3   5      108.53      111.16      4.71 o
   6  -3   5      136.75      141.45      8.36 o
   7  -3   5       33.26       27.10      3.63 o
  -7  -2   5        5.85        5.85      0.89 o
  -6  -2   5       79.68       74.37      5.39 o
  -5  -2   5        0.69        0.91      0.73 o
  -4  -2   5      159.85      164.33     12.62 o
  -3  -2   5       61.29       55.25      2.17 o
  -2  -2   5      374.48      406.61     14.53 o
  -1  -2   5       56.24       45.67      0.90 o
   0  -2   5     2725.33     3062.71     24.28 o
   1  -2   5     1737.19     1821.75     15.76 o
   2  -2   5        1.19        1.43      0.86 o
   3  -2   5       24.90       28.83      2.28 o
   4  -2   5       53.01       46.12      2.76 o
   5  -2   5       73.75       76.61      3.79 o
   6  -2   5        4.60        6.63      1.78 o
   7  -2   5        5.62        7.96      2.27 o
  -7  -1   5      134.50      135.93      4.79 o
  -6  -1   5       71.98       68.72      7.02 o
  -5  -1   5       41.90       39.01      3.19 o
  -4  -1   5       79.91       85.29      7.34 o
  -3  -1   5       10.17        8.28      1.04 o
  -2  -1   5       39.87       53.83      1.71 o
  -1  -1   5        2.10        2.72      1.06 o
   0  -1   5       67.39       81.40      4.59 o
   1  -1   5      450.09      450.25      5.58 o
   2  -1   5       65.88       50.08      1.97 o
   3  -1   5      275.78      277.97      5.88 o
   4  -1   5        3.74        6.76      1.75 o
   5  -1   5       27.91       30.88      3.27 o
   6  -1   5       58.88       53.86      3.45 o
   7  -1   5       17.49       20.53      2.89 o
  -7   0   5       61.08       63.53     12.58 o
  -6   0   5        6.73        7.19      1.05 o
  -5   0   5        1.44        1.43      0.36 o
  -4   0   5       52.37       60.01      5.23 o
  -3   0   5      441.45      445.93     12.19 o
  -2   0   5        5.94        4.86      0.47 o
  -1   0   5      424.38      402.34      3.07 o
   0   0   5     2564.80     2927.63     23.11 o
   1   0   5      538.73      493.10      5.96 o
   2   0   5       95.60      105.77      2.66 o
   3   0   5       61.71       58.52      3.29 o
   4   0   5        7.65        6.79      2.53 o
   5   0   5      404.10      430.64     20.34 o
   6   0   5       26.34       29.93      3.34 o
   7   0   5        0.00       -0.35      1.75 o
   8   0   5        4.22        0.63      1.56 o
  -6   1   5        2.39        5.75      1.89 o
  -5   1   5       29.40       28.99      2.71 o
  -4   1   5       88.19       86.23      2.25 o
  -3   1   5        3.70        2.13      0.39 o
  -2   1   5        3.56        3.88      0.38 o
  -1   1   5      826.08      887.62      5.23 o
   0   1   5      963.88     1052.06     10.06 o
   1   1   5      593.08      629.73      9.56 o
   2   1   5      330.16      329.95      4.93 o
   3   1   5      795.21      799.67     12.48 o
   4   1   5        2.22        4.69      2.35 o
   5   1   5       26.62       21.76      2.32 o
   6   1   5       15.81       16.28      2.00 o
   7   1   5       81.58       84.05      5.98 o
   8   1   5      209.73      225.53      6.87 o
  -6   2   5        7.71        7.57      1.25 o
  -5   2   5       87.91       83.90      4.79 o
  -4   2   5        7.81        7.44      2.94 o
  -3   2   5        5.10        3.87      0.98 o
  -2   2   5      624.87      647.35      7.65 o
  -1   2   5      578.83      619.80      7.12 o
   0   2   5      845.71      908.65     18.42 o
   1   2   5     1842.87     1939.07     16.29 o
   2   2   5       40.92       42.09      1.77 o
   3   2   5       25.17       18.62      1.75 o
   4   2   5      596.70      649.52     11.21 o
   5   2   5       91.22       99.73      5.91 o
   6   2   5       59.89       61.30      3.41 o
   7   2   5       17.93       14.51      2.28 o
   8   2   5       37.10       39.42      3.43 o
  -5   3   5       13.80       10.54      1.56 o
  -4   3   5        3.02        2.30      0.60 o
  -3   3   5      258.37      250.42      5.97 o
  -2   3   5      107.83      112.56      5.67 o
  -1   3   5      359.38      382.15      6.41 o
   0   3   5       46.17       59.28      4.42 o
   1   3   5       63.26       72.47      3.80 o
   2   3   5       22.97       27.58      1.81 o
   3   3   5        7.65        6.83      1.09 o
   4   3   5       46.10       52.24      3.36 o
   5   3   5       33.73       37.98      3.27 o
   6   3   5      105.72       99.75      4.24 o
   7   3   5       84.54       93.31      6.45 o
   8   3   5       11.35       11.91      2.78 o
  -5   4   5        3.62        2.83      1.71 o
  -4   4   5       10.01        7.69      1.12 o
  -3   4   5       38.98       39.36      2.23 o
  -2   4   5        6.36        7.27      1.19 o
  -1   4   5        0.35        1.52      1.01 o
   0   4   5       75.00       72.38      2.59 o
   1   4   5      846.72      833.36     20.38 o
   2   4   5      370.21      351.79      6.15 o
   3   4   5        0.52        2.67      1.48 o
   4   4   5       66.50       67.04      4.15 o
   5   4   5       25.27       22.92      2.11 o
   6   4   5        5.88        5.69      1.52 o
   7   4   5       29.42       33.70      3.33 o
   8   4   5       20.30       21.39      2.92 o
  -4   5   5        1.57        2.35      0.88 o
  -3   5   5       57.59       57.85      4.73 o
  -2   5   5      179.87      176.15      4.62 o
  -1   5   5       80.13       83.68      5.37 o
   0   5   5       69.09       69.65      2.95 o
   1   5   5      295.85      307.36     13.35 o
   2   5   5        6.75        6.44      0.89 o
   3   5   5        0.01        0.42      0.90 o
   4   5   5      101.54      100.60      5.55 o
   5   5   5       68.67       70.27      3.44 o
   6   5   5        0.34        0.28      1.14 o
   7   5   5        9.72       11.18      2.00 o
   8   5   5       28.65       25.91      2.64 o
  -4   6   5        9.35        8.64      1.19 o
  -3   6   5        0.41        0.79      1.18 o
  -2   6   5        7.05        4.94      1.21 o
  -1   6   5       17.30       15.14      1.49 o
   0   6   5      263.66      274.38      3.77 o
   1   6   5      709.18      708.29      7.64 o
   2   6   5      207.99      204.80      9.48 o
   3   6   5      536.35      545.67     24.56 o
   4   6   5       32.82       28.42      1.90 o
   5   6   5      158.23      140.09      4.89 o
   6   6   5        6.71        5.48      1.65 o
   7   6   5      125.05      120.23      7.03 o
   8   6   5       19.56       19.04      3.19 o
  -3   7   5        4.19        4.56      1.01 o
  -2   7   5       28.09       24.50      2.93 o
  -1   7   5       30.67       28.79      2.72 o
   0   7   5        0.16        0.67      0.19 o
   1   7   5      776.40      778.02     19.05 o
   2   7   5        0.04        1.05      0.47 o
   3   7   5      308.35      309.74      7.29 o
   4   7   5       12.37        8.88      1.05 o
   5   7   5      541.04      572.13    146.03 o
   6   7   5        0.03        2.24      1.84 o
   7   7   5      121.75      120.71      4.47 o
  -2   8   5       17.59       24.58      4.47 o
  -1   8   5       19.56       13.90      3.21 o
   0   8   5       24.86       31.60      4.35 o
   1   8   5      101.09       87.74      4.71 o
   2   8   5        4.41        5.82      1.00 o
   3   8   5      158.31      144.65     10.78 o
   4   8   5       27.56       25.57      1.97 o
   5   8   5       49.81       42.33      2.86 o
   6   8   5        0.02        0.59      0.76 o
   7   8   5       17.49       17.12      2.46 o
  -1   9   5       69.41       77.88     10.56 o
   0   9   5       21.00       18.05      3.25 o
   1   9   5        3.07        2.11      1.16 o
   2   9   5        0.64        0.53      0.83 o
   3   9   5        6.38        4.41      1.59 o
   4   9   5       25.52       26.09      2.57 o
   5   9   5        8.60        7.97      1.53 o
   6   9   5        3.80        2.80      1.08 o
   1  10   5       31.18       31.34      4.63 o
   2  10   5       27.98       20.74      3.59 o
   3  10   5      110.88      125.02      8.98 o
   4  10   5        7.91        6.81      1.25 o
   5  10   5       22.16       23.70      3.30 o
  -4  -9   6       46.59       41.27      8.57 o
  -3  -9   6      111.79      131.18     15.32 o
  -2  -9   6      179.13      192.50      7.97 o
  -1  -9   6        0.22        1.11      0.97 o
   0  -9   6       12.86       13.56      2.68 o
   1  -9   6       12.79       13.35      2.81 o
  -5  -8   6        0.26        0.26      0.59 o
  -4  -8   6       27.95       28.13      3.10 o
  -3  -8   6        4.77        4.10      0.96 o
  -2  -8   6       27.29       21.39      5.47 o
  -1  -8   6       30.20       26.35      2.53 o
   0  -8   6        7.38        7.58      1.23 o
   1  -8   6       25.60       26.78      2.37 o
   2  -8   6       49.94       56.87      3.28 o
   3  -8   6        2.81        4.47      2.30 o
  -6  -7   6        7.95        8.64      1.62 o
  -5  -7   6       14.49       13.29      1.82 o
  -4  -7   6       46.37       53.99      4.45 o
  -3  -7   6        5.21        5.45      2.52 o
  -2  -7   6       33.92       26.88      1.52 o
  -1  -7   6       20.30       17.35      1.32 o
   0  -7   6       51.56       50.98      1.95 o
   1  -7   6       75.11       77.27     14.49 o
   2  -7   6        1.72        1.62      0.78 o
   3  -7   6       34.21       30.72      2.30 o
   4  -7   6       57.24       57.25      2.45 o
  -6  -6   6        7.64        6.99      3.02 o
  -5  -6   6        0.32        1.55      0.92 o
  -4  -6   6      323.57      331.43     13.67 o
  -3  -6   6        4.60        1.91      1.45 o
  -2  -6   6      564.01      556.62     10.54 o
  -1  -6   6        7.45        7.56      0.82 o
   1  -6   6       34.40       27.67      1.49 o
   2  -6   6      376.90      392.24     10.53 o
   3  -6   6       42.56       41.72      2.93 o
   4  -6   6        7.69        7.70      1.54 o
   5  -6   6        3.79        4.00      1.58 o
  -6  -5   6        1.24        1.82      1.94 o
  -5  -5   6       18.66       18.13      2.64 o
  -4  -5   6       20.46       22.76      2.22 o
  -3  -5   6        7.65       11.21      2.29 o
  -2  -5   6      371.07      370.04     13.38 o
  -1  -5   6       26.53       26.95      2.26 o
   0  -5   6     1054.89     1109.44     19.52 o
   1  -5   6      344.07      330.48     15.16 o
   2  -5   6      109.63       88.58      3.31 o
   3  -5   6      195.33      216.89      6.82 o
   4  -5   6        2.68        2.57      1.42 o
   5  -5   6        6.05        5.34      1.22 o
  -7  -4   6       27.65       32.81      2.58 o
  -6  -4   6      101.55      112.58      6.47 o
  -5  -4   6       33.43       34.61      2.61 o
  -4  -4   6       48.95       48.04      2.55 o
  -3  -4   6       62.18       67.81      5.62 o
  -2  -4   6       61.93       61.29      2.58 o
  -1  -4   6      531.73      544.11      7.06 o
   0  -4   6      160.72      187.37      4.55 o
   1  -4   6       77.57       72.72      6.36 o
   2  -4   6      228.17      213.25     10.16 o
   3  -4   6       37.79       33.38      2.06 o
   4  -4   6        0.65        0.80      1.24 o
   5  -4   6       12.06       10.42      1.58 o
   6  -4   6        2.69        6.01      1.86 o
  -7  -3   6        0.03        0.67      0.64 o
  -6  -3   6        2.93        2.48      0.80 o
  -5  -3   6        2.81        3.00      0.54 o
  -4  -3   6      248.48      227.68     11.78 o
  -3  -3   6       32.80       39.54      3.04 o
  -2  -3   6        9.60       10.17      1.04 o
  -1  -3   6       15.29       12.42      1.78 o
   0  -3   6      135.60      128.78      5.15 o
   1  -3   6       40.96       57.41      6.25 o
   2  -3   6       13.04        9.81      1.31 o
   3  -3   6       11.00       13.65      1.59 o
   4  -3   6       51.62       44.74      2.60 o
   5  -3   6       15.29       16.26      2.15 o
   6  -3   6        1.92        2.99      2.03 o
   7  -3   6        0.08        3.04      1.61 o
  -7  -2   6       49.27       39.17      3.58 o
  -6  -2   6        3.28        2.51      0.66 o
  -5  -2   6        8.51        7.05      1.77 o
  -4  -2   6       40.44       40.56      3.84 o
  -3  -2   6       13.44       13.40      1.17 o
  -2  -2   6      513.43      551.78      7.27 o
  -1  -2   6        5.79        6.39      1.12 o
   0  -2   6      269.78      327.39      6.81 o
   1  -2   6       27.62       31.06      3.24 o
   2  -2   6      122.22      112.08      3.24 o
   3  -2   6       81.54       72.91      3.91 o
   4  -2   6        1.57        1.71      1.59 o
   5  -2   6       34.83       33.55      2.85 o
   6  -2   6       51.27       45.90      3.71 o
   7  -2   6       13.88       14.37      2.23 o
  -6  -1   6        5.66        4.16      1.01 o
  -5  -1   6       50.09       50.60      2.47 o
  -4  -1   6        0.03        1.64      0.51 o
  -3  -1   6        0.60        0.97      0.35 o
  -2  -1   6      202.06      201.51      3.10 o
  -1  -1   6      104.17      107.64      2.78 o
   0  -1   6        0.28        0.31      0.54 o
   1  -1   6       63.14       66.98      2.81 o
   2  -1   6      265.43      262.94      5.47 o
   3  -1   6     1064.25     1100.83     16.67 o
   4  -1   6      138.13      143.69      7.52 o
   5  -1   6      241.61      256.11      8.08 o
   6  -1   6        5.32        5.67      2.32 o
   7  -1   6        6.49        5.39      2.76 o
  -6   0   6      170.85      176.64     14.97 o
  -5   0   6      446.87      474.54     14.21 o
  -4   0   6        1.00        0.85      0.65 o
  -3   0   6        6.25        5.86      0.78 o
  -2   0   6      195.90      179.87      2.69 o
  -1   0   6      223.86      243.46      7.99 o
   0   0   6      169.48      142.34      5.68 o
   1   0   6       10.40       11.72      1.53 o
   2   0   6      374.65      379.44      7.08 o
   3   0   6       42.94       41.41      2.70 o
   4   0   6        0.00        2.60      1.68 o
   5   0   6        7.94        9.94      2.51 o
   6   0   6       18.45       17.15      2.54 o
   7   0   6        0.74        0.95      1.76 o
   8   0   6        0.78        2.36      1.83 o
  -6   1   6       21.07       20.18      2.17 o
  -5   1   6        0.00        0.89      1.11 o
  -4   1   6       35.70       32.05      1.68 o
  -3   1   6      104.18       96.26      3.03 o
  -2   1   6        6.17        8.24      1.69 o
  -1   1   6       27.63       23.90      1.54 o
   0   1   6        7.94        3.43      0.67 o
   1   1   6       13.43       16.07      1.50 o
   2   1   6       65.41       84.47      2.85 o
   3   1   6      136.98      144.28      3.92 o
   4   1   6       49.78       47.06      3.23 o
   5   1   6       43.12       52.76      3.52 o
   6   1   6      109.92      101.25      4.66 o
   7   1   6       21.79       19.27      2.58 o
   8   1   6       32.60       29.49      7.80 o
  -6   2   6        7.21        6.13      1.41 o
  -5   2   6        0.07        1.12      0.79 o
  -4   2   6       67.27       63.46      3.75 o
  -3   2   6       31.30       24.27      3.46 o
  -2   2   6       12.10       10.22      1.20 o
  -1   2   6        2.35        1.55      0.73 o
   0   2   6        1.95        0.86      1.04 o
   1   2   6      163.21      169.96      4.10 o
   2   2   6        9.96       10.15      1.60 o
   3   2   6       16.50       14.23      1.53 o
   4   2   6       12.30       11.80      1.86 o
   5   2   6        0.02        0.84      1.97 o
   6   2   6       12.11        9.60      1.91 o
   7   2   6       37.61       38.38      4.13 o
   8   2   6        0.84        3.07      1.80 o
  -5   3   6        2.23        5.03      1.87 o
  -4   3   6       35.82       30.71      2.52 o
  -3   3   6        2.78        2.42      0.75 o
  -2   3   6       96.72      111.12      5.08 o
  -1   3   6      145.74      133.39      5.45 o
   0   3   6       28.94       40.60      3.47 o
   1   3   6      361.50      419.66      8.05 o
   2   3   6      134.12      142.01      3.20 o
   3   3   6     2004.38     2105.00     11.87 o
   4   3   6       64.65       73.42      4.42 o
   5   3   6      437.25      498.07     23.32 o
   6   3   6        1.13        0.64      1.61 o
   7   3   6       85.56       84.85      5.89 o
   8   3   6       16.16       16.71      2.64 o
  -5   4   6       26.63       25.79      3.61 o
  -4   4   6       30.86       27.25      3.55 o
  -3   4   6       10.39        8.70      0.89 o
  -2   4   6      145.34      126.00     11.56 o
  -1   4   6      122.89      118.14      5.96 o
   0   4   6      462.39      515.26     16.68 o
   1   4   6       14.30       17.44      2.38 o
   2   4   6        0.69        1.38      1.03 o
   3   4   6        8.33        7.72      1.35 o
   4   4   6        2.33        9.59      2.19 o
   5   4   6       36.17       39.89      2.96 o
   6   4   6       94.03       83.01      4.21 o
   7   4   6        8.04        6.84      1.85 o
   8   4   6       12.90        3.48      1.89 o
  -4   5   6        3.08        3.30      0.81 o
  -3   5   6       55.40       61.71      4.88 o
  -2   5   6       50.28       52.86      3.90 o
  -1   5   6       69.04       68.97      7.26 o
   0   5   6        1.23        2.04      1.60 o
   1   5   6        0.46        1.52      0.68 o
   2   5   6       30.62       27.18      1.53 o
   3   5   6       18.08       16.17      1.37 o
   4   5   6       39.24       44.51      2.45 o
   5   5   6        3.48        5.22      1.44 o
   6   5   6       41.78       34.01      2.38 o
   7   5   6       38.26       35.51      3.30 o
   8   5   6        7.41        3.58      1.82 o
  -3   6   6       25.70       26.66      2.13 o
  -2   6   6       29.69       27.68      2.49 o
  -1   6   6       23.43       18.71      2.37 o
   0   6   6        0.07        0.29      0.29 o
   1   6   6       25.36       21.89      2.17 o
   2   6   6       55.45       53.37      1.91 o
   3   6   6      347.88      357.16      8.56 o
   4   6   6       55.81       48.45      2.29 o
   5   6   6      165.62      174.89      6.01 o
   6   6   6       34.90       31.88      2.99 o
   7   6   6       15.54       15.79      2.06 o
   8   6   6        8.05        4.59      1.99 o
  -2   7   6       14.96       18.70      2.42 o
  -1   7   6        1.33        1.64      1.61 o
   0   7   6       87.42       87.88      9.30 o
   1   7   6       95.36       98.81      3.11 o
   2   7   6      136.58      132.78      2.95 o
   3   7   6      612.87      645.55     16.04 o
   4   7   6      647.09      705.34     17.80 o
   5   7   6      420.30      421.86     21.58 o
   6   7   6       34.39       37.98      3.12 o
   7   7   6      252.42      261.24      6.16 o
  -1   8   6       17.64       17.63      2.67 o
   0   8   6       14.68       13.14      2.28 o
   1   8   6        1.26        0.44      1.94 o
   2   8   6       58.00       47.27      2.41 o
   3   8   6       30.38       31.34      1.63 o
   4   8   6        3.87        1.68      0.71 o
   5   8   6        3.04        3.83      1.49 o
   6   8   6       19.18       19.53      1.85 o
   7   8   6        7.20        5.58      2.06 o
   0   9   6        4.86        5.02      1.75 o
   1   9   6       34.61       34.87      5.17 o
   2   9   6        9.71        5.18      1.26 o
   3   9   6       85.78       75.95      6.93 o
   4   9   6        6.11        5.22      1.43 o
   6   9   6       66.40       60.55      2.52 o
   2  10   6        3.72        1.30      0.56 o
   3  10   6      111.73       95.79     12.19 o
   4  10   6        3.61        2.43      1.01 o
  -3  -9   7        5.80        4.94      2.07 o
  -2  -9   7      136.85      140.51     14.67 o
  -1  -9   7        3.14        3.81      1.49 o
   0  -9   7      220.29      267.95     65.32 o
   1  -9   7        2.43        3.16      1.16 o
  -5  -8   7        4.32        3.44      1.23 o
  -4  -8   7        8.87        6.11      1.08 o
  -3  -8   7      207.92      223.76      9.33 o
  -2  -8   7        3.09        3.11      0.80 o
  -1  -8   7      144.80      136.80     10.02 o
   0  -8   7        2.84        2.74      0.73 o
   1  -8   7       80.57       83.88      3.00 o
   2  -8   7       17.14       24.05      2.24 o
   3  -8   7        7.84       10.20      2.66 o
  -5  -7   7        2.10        3.39      1.52 o
  -4  -7   7        1.46        1.48      0.58 o
  -3  -7   7       29.50       31.25      2.90 o
  -2  -7   7       77.14       77.62      4.46 o
  -1  -7   7       92.97       88.35      3.98 o
   0  -7   7       35.32       35.20      1.72 o
   1  -7   7        0.56        0.84      0.62 o
   2  -7   7        7.73        7.08      1.18 o
   3  -7   7       12.02       10.01      1.23 o
   4  -7   7        0.55        1.13      0.78 o
  -6  -6   7        2.18        0.94      1.52 o
  -5  -6   7       25.08       28.45      3.20 o
  -4  -6   7       13.16       13.36      3.28 o
  -3  -6   7        0.96        1.56      0.75 o
  -2  -6   7       48.32       44.94      3.59 o
  -1  -6   7       38.50       33.21      2.73 o
   0  -6   7      393.26      404.67      6.91 o
   1  -6   7      107.63       90.08      3.38 o
   2  -6   7      147.19      133.86      4.59 o
   3  -6   7        0.07        0.03      0.90 o
   4  -6   7        0.08        1.37      0.93 o
   5  -6   7        0.00        1.04      0.88 o
  -6  -5   7        1.91        1.41      0.62 o
  -5  -5   7        2.26        3.50      0.93 o
  -4  -5   7        7.99        7.41      1.02 o
  -3  -5   7        3.38        2.86      1.69 o
  -2  -5   7        0.90        1.54      1.14 o
  -1  -5   7       52.20       56.54      3.53 o
   0  -5   7      563.59      598.50     13.68 o
   1  -5   7      152.13      138.38      4.26 o
   2  -5   7      457.50      441.69     10.48 o
   3  -5   7      417.58      448.70     12.30 o
   4  -5   7      162.22      161.69      9.12 o
   5  -5   7      256.46      256.06      5.92 o
  -6  -4   7        3.05        1.18      2.88 o
  -5  -4   7        2.31        2.45      1.46 o
  -4  -4   7       35.71       40.54      5.76 o
  -3  -4   7      223.93      223.23      7.37 o
  -2  -4   7      395.29      394.25     15.11 o
  -1  -4   7       72.07       79.70      6.88 o
   0  -4   7       52.75       53.64      4.87 o
   1  -4   7        6.75        5.34      0.96 o
   2  -4   7       26.93       30.63      1.88 o
   3  -4   7        6.81        3.78      1.16 o
   4  -4   7        3.26        2.41      1.39 o
   5  -4   7       44.37       39.47      3.14 o
   6  -4   7        0.64        1.01      1.31 o
  -6  -3   7        8.68       10.29      1.51 o
  -5  -3   7        9.04        7.05      1.51 o
  -4  -3   7        6.29        5.81      1.46 o
  -3  -3   7        3.69        3.36      1.37 o
  -2  -3   7        0.27        1.40      0.55 o
  -1  -3   7      630.66      664.22      9.32 o
   0  -3   7       84.40       91.55      7.52 o
   1  -3   7       51.71       56.83      6.65 o
   2  -3   7      149.28      140.41      7.14 o
   3  -3   7       47.55       38.58      2.28 o
   4  -3   7        0.21        0.13      1.51 o
   5  -3   7       44.61       45.60      3.79 o
   6  -3   7        4.43        1.52      1.27 o
   7  -3   7        0.16       -0.14      1.41 o
  -6  -2   7       64.09       55.76      5.09 o
  -5  -2   7        8.87        7.02      0.89 o
  -4  -2   7      107.89      101.58      5.36 o
  -3  -2   7       22.02       28.91      4.18 o
  -2  -2   7        0.01        1.50      0.56 o
  -1  -2   7      333.39      333.10      8.29 o
   0  -2   7        3.68        4.47      2.08 o
   1  -2   7        1.25        0.22      0.61 o
   2  -2   7      546.42      575.40      9.87 o
   3  -2   7       68.18       57.42      2.98 o
   4  -2   7      292.31      301.16      8.41 o
   5  -2   7      104.39      116.23      5.32 o
   6  -2   7       42.01       39.51      3.55 o
   7  -2   7        1.55        3.56      1.81 o
  -6  -1   7      102.44       89.68      1.87 o
  -5  -1   7      294.96      294.94      8.94 o
  -4  -1   7      121.22      111.37      7.05 o
  -3  -1   7        6.09        5.71      0.89 o
  -2  -1   7      332.34      362.55     13.06 o
  -1  -1   7        8.05       10.19      1.69 o
   0  -1   7       99.94      122.47      4.80 o
   1  -1   7        6.00        6.46      1.15 o
   2  -1   7     1452.22     1636.29     10.62 o
   3  -1   7       87.38       81.73      3.08 o
   4  -1   7      113.95      111.74      6.47 o
   5  -1   7       17.74       19.21      2.26 o
   6  -1   7       12.79       12.52      2.12 o
   7  -1   7       18.01       18.62      2.74 o
  -6   0   7        7.07        4.39      1.92 o
  -5   0   7       18.65       12.96      1.26 o
  -4   0   7      388.61      370.35      6.30 o
  -3   0   7        0.00        0.93      0.53 o
  -2   0   7       16.96       18.60      1.70 o
  -1   0   7       10.99       12.92      1.63 o
   0   0   7      190.06      229.09      9.10 o
   1   0   7      274.52      286.02      6.63 o
   2   0   7       13.33       12.72      1.12 o
   3   0   7        0.95        3.37      1.56 o
   4   0   7      110.39      100.49      5.83 o
   5   0   7       14.05       12.32      2.28 o
   6   0   7       92.53      104.15      5.37 o
   7   0   7       30.07       29.01      3.00 o
   8   0   7       29.45       40.97      4.21 o
  -6   1   7       52.82       47.85      6.64 o
  -5   1   7       82.80       80.41      4.21 o
  -4   1   7       74.18       65.21      1.81 o
  -3   1   7      317.96      328.26     12.99 o
  -2   1   7        9.43       11.31      1.46 o
  -1   1   7      351.98      338.44     18.87 o
   0   1   7      817.43      911.44     14.09 o
   1   1   7       77.08       84.95      3.58 o
   2   1   7        0.45        3.37      0.90 o
   3   1   7      144.14      144.24      4.30 o
   4   1   7       48.36       40.60      2.57 o
   5   1   7       52.32       43.73      2.93 o
   6   1   7        5.28        6.85      1.78 o
   7   1   7        0.82        2.54      1.77 o
   8   1   7        2.22        3.26      2.00 o
  -5   2   7      111.21      114.30      6.96 o
  -4   2   7      235.11      230.55      8.93 o
  -3   2   7       84.14       88.35      5.06 o
  -2   2   7       57.89       56.09      4.22 o
  -1   2   7        1.07        0.85      0.31 o
   0   2   7      150.79      138.10      5.97 o
   1   2   7        9.43        5.20      0.81 o
   2   2   7      228.93      265.93      6.71 o
   3   2   7      172.96      151.43      4.14 o
   4   2   7        7.49        4.20      1.20 o
   5   2   7        2.72       -0.27      1.96 o
   6   2   7       39.73       43.52      3.41 o
   7   2   7        1.98        2.41      1.80 o
   8   2   7        5.45        8.06      2.47 o
  -5   3   7       40.25       44.29      3.56 o
  -4   3   7        6.01        4.85      1.34 o
  -3   3   7      305.75      298.94      9.17 o
  -2   3   7      802.68      813.27     13.31 o
  -1   3   7      373.47      368.56     12.24 o
   0   3   7       83.96       87.09      4.68 o
   1   3   7      189.48      187.79      5.90 o
   2   3   7      213.77      205.94      5.96 o
   3   3   7      343.90      348.22      7.13 o
   4   3   7        6.20        6.00      1.54 o
   5   3   7      199.50      205.55      6.65 o
   6   3   7      270.67      301.25      9.85 o
   7   3   7       93.56       85.26      5.77 o
   8   3   7        4.86        3.36      1.93 o
  -4   4   7       58.97       63.96      4.38 o
  -3   4   7       64.92       70.04      5.71 o
  -2   4   7       57.38       50.31      4.31 o
  -1   4   7       24.02       26.65      2.25 o
   0   4   7      202.56      220.30      8.07 o
   1   4   7       40.15       43.57      4.38 o
   2   4   7       20.93       17.48      1.33 o
   3   4   7        5.38        4.66      1.67 o
   4   4   7      167.79      162.97      8.31 o
   5   4   7       88.57       91.93      4.12 o
   6   4   7      194.78      202.22      7.14 o
   7   4   7       49.56       51.35      3.94 o
   8   4   7       15.98       20.63      2.72 o
  -4   5   7        0.01        1.87      1.61 o
  -3   5   7        9.65       10.33      1.04 o
  -2   5   7       18.96       21.99      2.47 o
  -1   5   7      166.24      158.39      4.91 o
   0   5   7       81.86       65.74      5.86 o
   1   5   7      394.41      386.60     18.91 o
   2   5   7      236.40      262.01     12.49 o
   3   5   7      110.40      102.46      5.54 o
   4   5   7       66.51       63.67      3.18 o
   5   5   7      104.68      115.83      4.78 o
   6   5   7        0.75        3.36      1.46 o
   7   5   7       75.57       76.00      5.14 o
   8   5   7        5.76        4.54      2.46 o
  -3   6   7       68.03       75.07      6.98 o
  -2   6   7        3.50        1.91      0.65 o
  -1   6   7       88.49       92.69      7.83 o
   0   6   7        8.42        7.29      0.71 o
   1   6   7       55.65       54.32      2.75 o
   2   6   7      261.27      257.56      6.52 o
   3   6   7       81.57       77.80      3.08 o
   4   6   7      167.21      169.95      5.55 o
   5   6   7       55.47       57.55      3.23 o
   6   6   7       40.16       40.03      3.42 o
   7   6   7       22.75       23.57      2.14 o
   8   6   7       93.23       91.70      4.68 o
  -2   7   7        5.42        4.82      1.12 o
  -1   7   7        2.11        2.13      0.50 o
   0   7   7        1.21        1.48      1.95 o
   1   7   7       71.52       69.73      2.52 o
   2   7   7       70.34       61.25      2.07 o
   3   7   7        9.35        9.40      1.20 o
   4   7   7       12.21       10.79      1.49 o
   5   7   7      367.99      398.53     20.56 o
   6   7   7       25.16       17.66      2.18 o
   7   7   7      106.40       97.96      4.02 o
  -1   8   7       25.21       29.37      3.87 o
   0   8   7       16.26       24.56      4.17 o
   1   8   7       25.39       20.35      4.99 o
   2   8   7       35.16       33.65      1.85 o
   3   8   7       16.02       16.20      1.08 o
   4   8   7        1.32        1.08      0.72 o
   5   8   7       11.82       11.01      1.43 o
   6   8   7       60.93       62.84      3.28 o
   7   8   7        2.31        5.02      2.23 o
   1   9   7       24.20       29.04      2.82 o
   2   9   7        0.42        0.42      0.56 o
   3   9   7        2.85        3.25      1.24 o
   4   9   7      113.95      118.40      3.78 o
   6   9   7      114.38      104.00      3.34 o
  -2  -9   8       10.88       13.98      2.93 o
  -4  -8   8       12.91       14.66      1.72 o
  -3  -8   8       35.70       35.63      5.18 o
  -2  -8   8      103.23      100.78     11.37 o
  -1  -8   8      124.77      121.54      4.95 o
   0  -8   8        2.90        0.85      0.71 o
   1  -8   8       20.96       21.99      1.69 o
   2  -8   8       43.44       67.67      3.89 o
  -5  -7   8      105.42      113.08      7.02 o
  -4  -7   8       22.80       26.39      3.75 o
  -3  -7   8       33.60       31.09      3.15 o
  -2  -7   8       19.49       19.62      1.55 o
  -1  -7   8       51.30       47.01      4.26 o
   0  -7   8       22.54       19.01      0.97 o
   1  -7   8       25.95       24.59      1.93 o
   2  -7   8       45.72       39.41      2.72 o
   3  -7   8        4.62        5.62      1.33 o
  -5  -6   8       69.34       69.89      5.54 o
  -4  -6   8       13.56       14.01      1.63 o
  -3  -6   8        1.54        2.00      0.82 o
  -2  -6   8       40.56       46.79      3.70 o
  -1  -6   8      152.59      145.81      8.08 o
   0  -6   8        3.40        5.14      0.94 o
   1  -6   8      290.23      274.36      7.90 o
   2  -6   8       49.94       45.09      3.19 o
   3  -6   8        0.38        3.41      1.36 o
   4  -6   8      184.19      179.09      4.90 o
  -6  -5   8       11.99       13.46      1.76 o
  -5  -5   8       19.32       19.19      1.91 o
  -4  -5   8      101.64      102.49      5.27 o
  -3  -5   8       15.89       14.74      1.56 o
  -2  -5   8       26.15       24.87      2.51 o
  -1  -5   8        8.26        9.35      0.69 o
   0  -5   8       82.39       76.29      5.97 o
   1  -5   8      157.39      132.43      5.47 o
   2  -5   8      727.93      753.67     19.05 o
   3  -5   8       36.54       28.21      2.58 o
   4  -5   8      658.61      789.04    179.00 o
   5  -5   8       41.81       38.57      2.69 o
  -6  -4   8       25.92       27.36      3.61 o
  -5  -4   8      184.67      177.87      8.80 o
  -4  -4   8        1.75        2.35      0.74 o
  -3  -4   8       28.44       38.50      2.97 o
  -2  -4   8      142.96      137.75      6.30 o
  -1  -4   8        6.26        9.05      1.56 o
   0  -4   8       55.56       63.17      5.97 o
   1  -4   8       54.40       59.70      5.11 o
   2  -4   8       44.11       47.59      2.57 o
   3  -4   8      186.89      161.36      5.58 o
   4  -4   8       92.05       99.14      6.19 o
   5  -4   8       92.53       93.94      5.97 o
   6  -4   8       28.20       22.89      3.07 o
  -6  -3   8       32.05       34.06      5.47 o
  -5  -3   8       37.90       40.65      4.49 o
  -4  -3   8       22.34       22.54      2.69 o
  -3  -3   8       18.05       20.07      1.72 o
  -2  -3   8        0.40        2.12      0.74 o
  -1  -3   8      120.97      108.32     15.26 o
   0  -3   8      116.69      124.20      7.36 o
   1  -3   8       15.18       17.07      2.00 o
   2  -3   8       15.04       15.88      1.67 o
   3  -3   8        3.46        3.97      2.09 o
   4  -3   8       42.62       45.77      3.02 o
   5  -3   8      326.70      375.73     19.92 o
   6  -3   8        3.21        1.14      1.10 o
  -6  -2   8       14.65       11.77      2.64 o
  -5  -2   8       21.51       18.24      2.74 o
  -4  -2   8        0.42        0.45      0.28 o
  -3  -2   8      109.97      104.45      3.29 o
  -2  -2   8        0.01        1.14      0.67 o
  -1  -2   8       43.94       50.48      6.08 o
   0  -2   8      653.71      690.72      8.22 o
   1  -2   8      391.88      384.88      7.70 o
   2  -2   8      211.55      211.28     10.51 o
   3  -2   8       12.38        8.70      1.68 o
   4  -2   8       29.11       37.41      2.71 o
   5  -2   8       22.88       28.49      2.70 o
   6  -2   8       43.67       40.65      3.61 o
   7  -2   8       33.81       34.52      3.02 o
  -6  -1   8       49.26       44.91     10.06 o
  -5  -1   8       17.20       16.63      4.47 o
  -4  -1   8       62.47       53.92      4.36 o
  -3  -1   8      105.56      103.36      4.34 o
  -2  -1   8       10.90       14.14      1.42 o
  -1  -1   8      172.82      154.50      8.61 o
   0  -1   8      196.23      210.73      6.63 o
   1  -1   8      236.12      228.56      6.58 o
   2  -1   8      107.88       95.45      2.84 o
   3  -1   8      259.94      241.82     11.73 o
   4  -1   8      128.53      119.10      4.76 o
   5  -1   8        2.20        4.16      2.29 o
   6  -1   8      123.42      121.57      7.66 o
   7  -1   8        9.43        9.12      2.15 o
  -5   0   8      728.52      735.44     33.98 o
  -4   0   8       32.52       27.64      2.47 o
  -3   0   8     1007.40      998.05     12.86 o
  -2   0   8      637.62      620.96     20.19 o
  -1   0   8      335.00      335.18     15.98 o
   0   0   8      453.97      513.98      9.66 o
   1   0   8       59.26       58.05      3.96 o
   2   0   8       57.85       67.71      6.37 o
   3   0   8       18.43       22.87      2.06 o
   4   0   8       61.93       61.85      3.10 o
   5   0   8       33.62       30.11      2.56 o
   6   0   8       12.55       18.20      2.55 o
   7   0   8        3.98        3.73      2.53 o
  -5   1   8        2.58        3.65      1.20 o
  -4   1   8        4.66        5.22      1.36 o
  -3   1   8       55.87       53.35      5.17 o
  -2   1   8      120.69      103.58     11.30 o
  -1   1   8       58.47       59.76      8.11 o
   0   1   8      117.27      129.09      4.83 o
   1   1   8      120.14      101.87      3.26 o
   2   1   8      140.60      156.30      5.62 o
   3   1   8        0.44        0.48      1.39 o
   4   1   8      187.36      167.29      8.65 o
   5   1   8        1.59       -0.21      1.71 o
   6   1   8      237.01      275.21      9.52 o
   7   1   8       11.02       12.07      2.29 o
   8   1   8        1.10        4.70      2.63 o
  -5   2   8        1.22        0.86      0.73 o
  -4   2   8        3.60        5.05      1.39 o
  -3   2   8      125.57      124.42      5.34 o
  -2   2   8      165.68      149.90      3.88 o
  -1   2   8       94.08       92.22      4.02 o
   0   2   8       10.71       10.47      1.55 o
   1   2   8      413.79      431.53      5.86 o
   2   2   8      281.30      290.72      8.31 o
   3   2   8        2.06        5.43      1.73 o
   4   2   8       14.98       13.46      1.86 o
   5   2   8       29.22       22.18      2.30 o
   6   2   8        3.91        7.24      2.64 o
   7   2   8        0.94        3.07      2.57 o
   8   2   8        0.05        4.76      2.82 o
  -4   3   8        5.68        5.36      0.68 o
  -3   3   8       19.78       19.15      1.85 o
  -2   3   8      223.41      203.46      5.48 o
  -1   3   8      169.56      183.10      4.51 o
   0   3   8       33.13       35.81      4.54 o
   1   3   8        7.00        7.73      1.17 o
   2   3   8       58.80       87.82      9.76 o
   3   3   8       92.36       83.63      5.10 o
   4   3   8      479.27      522.61     24.11 o
   5   3   8        0.01       -0.92      1.44 o
   6   3   8       20.48       22.52      2.63 o
   7   3   8       67.05       66.05      5.01 o
   8   3   8       54.96       58.12      4.31 o
  -4   4   8        0.12        0.94      0.54 o
  -3   4   8      174.54      159.96      6.85 o
  -2   4   8       19.13       14.13      1.81 o
  -1   4   8      618.87      571.26     10.24 o
   0   4   8      253.71      214.66     12.72 o
   1   4   8      232.09      221.28     10.81 o
   2   4   8        4.72        8.04      1.36 o
   3   4   8       10.78        6.36      1.40 o
   4   4   8        6.30        5.75      1.45 o
   5   4   8        0.82       -0.84      1.42 o
   6   4   8        1.67        5.27      2.67 o
   7   4   8       13.73       13.14      2.38 o
   8   4   8       17.31       23.47      4.16 o
  -3   5   8        1.39        2.94      0.84 o
  -2   5   8       12.37       13.95      1.42 o
  -1   5   8        7.32        9.04      0.95 o
   0   5   8       54.70       65.73      4.33 o
   1   5   8      277.62      285.05      7.68 o
   2   5   8        5.71        3.81      0.70 o
   3   5   8       99.11       88.74      3.37 o
   4   5   8       87.79       81.97      3.48 o
   5   5   8      126.99      138.91      5.42 o
   6   5   8        1.90        4.17      1.63 o
   7   5   8       64.89       61.71      4.54 o
   8   5   8        0.19       -0.29      1.38 o
  -2   6   8       28.77       28.65      3.08 o
  -1   6   8        9.41       10.45      1.17 o
   0   6   8        0.34        1.08      0.42 o
   1   6   8       55.32       50.58      4.52 o
   2   6   8      145.55      147.42      5.52 o
   3   6   8      586.02      645.66     16.45 o
   4   6   8       20.22       22.70      2.12 o
   5   6   8        1.51        4.19      2.02 o
   6   6   8        0.33        0.67      1.24 o
   7   6   8        0.55        2.98      1.76 o
  -2   7   8       37.21       37.99      3.46 o
  -1   7   8      174.40      202.98      3.50 o
   0   7   8       47.02       50.27      5.03 o
   1   7   8       59.73       52.11      6.50 o
   2   7   8        3.19        3.45      1.03 o
   3   7   8       25.18       24.30      6.43 o
   4   7   8       59.90       58.46      3.90 o
   5   7   8       47.45       50.82      3.55 o
   6   7   8       22.78       20.66      2.05 o
   7   7   8      139.71      146.52      4.69 o
   0   8   8       61.50       67.87     12.76 o
   1   8   8        6.25        5.32      0.86 o
   2   8   8        0.97        1.84      0.59 o
   3   8   8        1.44        1.77      0.90 o
   4   8   8       38.56       34.63      2.55 o
   5   8   8       60.65       59.72      2.89 o
   6   8   8       15.61       14.39      2.13 o
   3   9   8        7.19        4.84      1.57 o
   4   9   8        0.16        1.88      1.26 o
  -3  -8   9       34.61       38.57      4.24 o
  -2  -8   9       79.29       73.24      5.20 o
  -1  -8   9       18.85       14.06      2.32 o
   0  -8   9       39.85       33.65      1.82 o
   1  -8   9       30.31       38.12      2.17 o
   2  -8   9        0.00        1.76      1.04 o
  -4  -7   9        0.84        0.96      0.42 o
  -3  -7   9       18.23       25.15      1.98 o
  -2  -7   9        0.04        0.65      0.34 o
  -1  -7   9       98.84       85.24     10.07 o
   0  -7   9        8.32        4.74      1.03 o
   1  -7   9       19.83       18.31      1.77 o
   2  -7   9        4.83        5.01      1.30 o
   3  -7   9       12.25       11.02      1.81 o
  -5  -6   9        6.77        5.74      1.36 o
  -4  -6   9       85.30       84.53      6.07 o
  -3  -6   9      128.76      125.99      7.84 o
  -2  -6   9        9.24        7.90      1.00 o
  -1  -6   9       99.42       91.03      9.80 o
   0  -6   9       33.25       36.31      4.52 o
   1  -6   9        9.14       11.65      1.41 o
   2  -6   9        0.58        2.52      1.44 o
   3  -6   9       10.05        7.90      1.77 o
   4  -6   9       18.29       17.30      2.51 o
  -5  -5   9        0.00        2.23      0.85 o
  -4  -5   9      143.49      150.13      7.59 o
  -3  -5   9       60.74       65.22      4.63 o
  -2  -5   9       97.77      104.55      6.53 o
  -1  -5   9       21.73       22.11      2.21 o
   0  -5   9       44.14       55.60      6.44 o
   1  -5   9        3.56        6.36      1.56 o
   2  -5   9      155.72      142.54      5.12 o
   3  -5   9       12.66       12.78      1.61 o
   4  -5   9      231.75      250.74     12.99 o
   5  -5   9        4.35        7.34      2.01 o
  -5  -4   9       40.43       32.30      3.47 o
  -4  -4   9        1.02        1.11      1.48 o
  -3  -4   9      241.52      215.87      7.48 o
  -2  -4   9      169.87      164.93      5.58 o
  -1  -4   9        0.89       -0.05      1.01 o
   0  -4   9        8.95       11.23      1.67 o
   1  -4   9       86.78       92.46      6.54 o
   2  -4   9       10.37        6.63      1.24 o
   3  -4   9      194.05      174.18      6.02 o
   4  -4   9        3.94        4.99      1.61 o
   5  -4   9        2.92        1.07      1.42 o
   6  -4   9       90.99       84.69      4.08 o
  -5  -3   9      117.54      112.02      3.53 o
  -4  -3   9        1.50        1.42      0.50 o
  -3  -3   9      207.45      200.20     17.13 o
  -2  -3   9       17.65       17.78      1.73 o
  -1  -3   9       73.57       71.59      7.61 o
   0  -3   9      233.05      232.73      9.14 o
   1  -3   9       94.44       93.05      9.54 o
   2  -3   9       34.60       36.15      2.47 o
   3  -3   9        0.26        3.40      1.80 o
   4  -3   9      221.62      225.75      7.61 o
   5  -3   9       21.38       21.62      3.13 o
   6  -3   9        8.12        9.77      1.87 o
  -5  -2   9       42.92       39.76      5.47 o
  -4  -2   9        3.11        3.50      0.95 o
  -3  -2   9       16.70       17.68      1.91 o
  -2  -2   9       39.03       33.94      2.15 o
  -1  -2   9       52.53       51.98      6.41 o
   0  -2   9       62.90       61.78      5.31 o
   1  -2   9        9.34       16.20      2.09 o
   2  -2   9       98.88       89.91      4.43 o
   3  -2   9       13.36       11.54      1.44 o
   4  -2   9       16.41       15.82      2.10 o
   5  -2   9       22.03       18.13      2.28 o
   6  -2   9        0.14        2.90      1.72 o
   7  -2   9       34.59       29.73      3.03 o
  -5  -1   9        4.26        2.66      0.57 o
  -4  -1   9       26.73       22.10      3.60 o
  -3  -1   9       77.01       67.04      3.00 o
  -2  -1   9      153.06      142.32     12.48 o
  -1  -1   9       58.51       66.48      6.72 o
   0  -1   9       67.48       74.80      9.45 o
   1  -1   9      170.80      184.61     14.51 o
   2  -1   9       87.66       91.41      7.26 o
   3  -1   9        0.42        3.55      1.60 o
   4  -1   9       79.28       78.17      3.69 o
   5  -1   9       31.43       31.77      3.42 o
   6  -1   9       28.31       30.33      3.39 o
   7  -1   9       86.50       81.33      4.64 o
  -5   0   9       23.73       18.80      2.56 o
  -4   0   9        3.45        2.24      1.11 o
  -3   0   9      875.62      820.12     40.74 o
  -2   0   9        0.58        1.77      1.36 o
  -1   0   9      710.95      718.87     32.67 o
   0   0   9        0.54        1.49      1.16 o
   1   0   9      354.53      332.05     15.62 o
   2   0   9        0.98        0.25      0.81 o
   3   0   9      292.62      295.86     14.17 o
   4   0   9      164.96      169.61      5.97 o
   5   0   9       40.38       37.40      3.20 o
   6   0   9       17.42       17.86      2.66 o
   7   0   9        9.61        9.17      2.41 o
  -5   1   9       64.85       54.89     13.28 o
  -4   1   9       72.59       70.29      5.68 o
  -3   1   9      278.15      262.77     16.92 o
  -2   1   9        4.42        4.80      0.77 o
  -1   1   9      230.06      243.82     18.15 o
   0   1   9        2.06        3.49      1.41 o
   1   1   9      186.21      168.19      6.50 o
   2   1   9      150.79      149.56      7.69 o
   3   1   9      128.31      122.68      6.63 o
   4   1   9       45.20       39.70      2.62 o
   5   1   9      276.32      270.43      8.92 o
   6   1   9        5.66        6.12      1.96 o
   7   1   9       10.35        4.52      2.26 o
  -4   2   9        1.27        1.88      0.56 o
  -3   2   9      398.89      390.04     14.54 o
  -2   2   9        0.68        1.91      0.61 o
  -1   2   9       65.72       70.26      8.44 o
   0   2   9      242.58      233.96     13.50 o
   1   2   9        3.53        3.80      1.28 o
   2   2   9        0.68        1.80      0.61 o
   3   2   9        6.78        7.68      2.13 o
   4   2   9        0.28        2.36      1.83 o
   5   2   9       82.63       88.98      4.31 o
   6   2   9       52.46       68.93      5.58 o
   7   2   9        5.49        2.78      1.89 o
   8   2   9       14.65       10.83      2.90 o
  -4   3   9        1.91        2.52      0.71 o
  -3   3   9       23.32       28.36      2.93 o
  -2   3   9       33.75       35.16      3.36 o
  -1   3   9       84.43       85.44      7.01 o
   0   3   9       80.72       92.64      8.30 o
   1   3   9       15.43       18.74      2.78 o
   2   3   9      128.66      121.21      6.61 o
   3   3   9        0.70        6.18      2.25 o
   4   3   9       44.07       40.94      2.55 o
   5   3   9       18.90       14.44      1.82 o
   6   3   9        5.94        9.22      2.08 o
   7   3   9       57.49       58.76      4.99 o
   8   3   9        8.79        9.13      2.47 o
  -3   4   9       16.25       16.11      1.85 o
  -2   4   9        0.08        1.24      0.82 o
  -1   4   9       54.39       49.37      4.19 o
   0   4   9      142.76      160.61      8.02 o
   1   4   9       34.26       52.47      4.69 o
   2   4   9      108.03      116.15     10.71 o
   3   4   9        1.28        2.52      1.83 o
   4   4   9        2.98        1.95      1.22 o
   5   4   9        1.29        1.55      1.84 o
   6   4   9        5.70        9.56      2.07 o
   7   4   9        1.86        1.03      1.44 o
   8   4   9       36.16       39.80      3.83 o
  -3   5   9        0.00        1.25      0.59 o
  -2   5   9       31.83       27.69      2.20 o
  -1   5   9       45.04       41.36      4.85 o
   0   5   9      102.93       87.44      5.07 o
   1   5   9      263.54      239.97      7.87 o
   2   5   9        0.37        0.77      0.95 o
   3   5   9      307.43      321.77      9.33 o
   4   5   9      217.26      205.99      6.80 o
   5   5   9       17.19       17.72      2.10 o
   6   5   9       62.82       71.09      5.15 o
   7   5   9        0.34        3.63      1.93 o
  -2   6   9      140.63      153.63      4.63 o
  -1   6   9       71.21       59.26      6.53 o
   0   6   9        8.30        6.98      0.75 o
   1   6   9       33.20       29.27      1.64 o
   2   6   9       59.83       57.30      2.80 o
   3   6   9       15.88       14.37      1.62 o
   4   6   9      110.37       99.06      5.94 o
   5   6   9       11.07        9.92      1.54 o
   6   6   9        5.10        4.20      1.82 o
   7   6   9        2.03        4.44      1.85 o
  -1   7   9        0.48        0.23      0.79 o
   0   7   9        0.43        1.27      0.58 o
   1   7   9       23.26       17.30      2.24 o
   2   7   9       78.00       81.76      4.68 o
   3   7   9       55.04       46.89      3.10 o
   4   7   9       22.77       19.46      2.21 o
   5   7   9      235.67      261.47     13.33 o
   6   7   9       55.98       51.80      3.17 o
   7   7   9       78.67       81.56      3.93 o
   0   8   9       23.87       27.28      4.25 o
   1   8   9        9.23        9.18      1.61 o
   2   8   9        7.54        6.52      1.62 o
   3   8   9      133.91      138.95      3.41 o
   4   8   9       81.31       85.50      3.03 o
   5   8   9       66.75       66.43      2.99 o
   6   8   9       10.35       10.06      1.82 o
   3   9   9        0.80        1.09      0.50 o
   4   9   9      104.51      116.57      3.67 o
  -2  -8  10      187.95      185.01     16.28 o
  -1  -8  10       59.87       57.72      2.37 o
   0  -8  10        1.00        1.89      0.97 o
   1  -8  10       30.54       31.49      1.40 o
  -3  -7  10        1.72        2.47      0.78 o
  -2  -7  10        0.24        1.83      0.47 o
  -1  -7  10       24.36       26.22      3.06 o
   0  -7  10      203.06      229.43      5.01 o
   1  -7  10        0.02        1.69      1.22 o
   2  -7  10       10.58        9.15      1.41 o
  -4  -6  10       33.43       34.56      2.97 o
  -3  -6  10       66.72       62.41      5.17 o
  -2  -6  10        0.02        1.16      0.76 o
  -1  -6  10        1.08        0.78      0.55 o
   0  -6  10       26.11       25.45      2.95 o
   1  -6  10        5.86        6.21      1.93 o
   2  -6  10      110.80       95.91      5.57 o
   3  -6  10       34.78       46.52      2.94 o
   4  -6  10       11.82       13.08      2.35 o
  -4  -5  10       69.58       65.88      5.71 o
  -3  -5  10      155.87      149.61     12.58 o
  -2  -5  10      117.07      113.36     10.37 o
  -1  -5  10        0.66        2.00      1.21 o
   0  -5  10        0.83        2.90      1.12 o
   1  -5  10        6.84        6.71      0.80 o
   2  -5  10       12.52        6.93      1.23 o
   3  -5  10       28.70       33.70      2.92 o
   4  -5  10        0.01       -0.44      1.13 o
   5  -5  10       20.90       23.89      3.22 o
  -5  -4  10       15.46       16.33      3.96 o
  -4  -4  10        0.35        1.39      0.62 o
  -3  -4  10       84.57       68.76     11.31 o
  -2  -4  10       98.55      106.09      9.68 o
  -1  -4  10      950.08      935.88     18.34 o
   0  -4  10       31.68       38.78      4.75 o
   1  -4  10       29.86       25.76      2.51 o
   2  -4  10       29.16       25.70      2.37 o
   3  -4  10       24.40       21.82      2.36 o
   4  -4  10       37.83       30.70      3.12 o
   5  -4  10       37.14       48.27      3.90 o
  -5  -3  10       23.88       27.24      7.40 o
  -4  -3  10      180.54      159.59      7.83 o
  -3  -3  10      142.80      130.28      7.15 o
  -2  -3  10      171.90      167.58     15.76 o
  -1  -3  10      103.04       76.73      8.98 o
   0  -3  10      289.53      305.94      7.54 o
   1  -3  10       98.39      129.02     12.86 o
   2  -3  10      112.28      118.07      4.45 o
   3  -3  10        6.09        4.30      1.39 o
   4  -3  10        1.56        6.08      1.97 o
   5  -3  10        4.53        4.77      2.35 o
   6  -3  10       57.50       50.06      3.48 o
  -5  -2  10        0.66        1.97      1.36 o
  -4  -2  10      111.47      105.27      5.62 o
  -3  -2  10       14.21       14.45      1.46 o
  -2  -2  10        1.17        2.72      0.89 o
  -1  -2  10       47.41       54.26      7.27 o
   0  -2  10        6.14        3.05      0.77 o
   1  -2  10      101.48      105.80     12.76 o
   2  -2  10      113.83      111.97      4.07 o
   3  -2  10        6.52        2.32      1.34 o
   4  -2  10       51.48       48.68      3.39 o
   5  -2  10       99.38       91.76      6.18 o
   6  -2  10       10.04        8.71      1.99 o
  -5  -1  10        7.11        8.12      4.97 o
  -4  -1  10        0.50        1.63      0.96 o
  -3  -1  10      243.43      213.60     11.92 o
  -2  -1  10        0.03        2.72      0.90 o
  -1  -1  10      378.77      382.48     14.26 o
   0  -1  10      326.76      323.65     11.43 o
   1  -1  10        6.26        7.79      1.71 o
   2  -1  10      167.08      174.43     10.45 o
   3  -1  10      425.11      436.14     11.14 o
   4  -1  10        0.34        1.91      2.12 o
   5  -1  10       43.74       43.49      3.76 o
   6  -1  10       14.80       11.57      2.55 o
   7  -1  10       21.27       27.23      3.82 o
  -5   0  10       99.77       91.81     18.79 o
  -4   0  10        0.14        2.84      1.03 o
  -3   0  10       19.08       26.29      3.00 o
  -2   0  10       60.56       68.77      6.84 o
  -1   0  10      644.15      679.73     17.84 o
   0   0  10       25.56       23.40      2.04 o
   1   0  10      655.41      682.03     31.10 o
   2   0  10      178.05      186.52     13.91 o
   3   0  10        0.00       -1.51      1.58 o
   4   0  10      217.31      207.02      6.74 o
   5   0  10      153.51      169.46      6.73 o
   6   0  10       75.07       75.17      5.31 o
   7   0  10        2.34       -1.40      1.80 o
  -4   1  10        4.72        4.26      2.06 o
  -3   1  10        0.17        1.17      0.53 o
  -2   1  10       27.56       28.90      3.06 o
  -1   1  10      385.36      391.95     10.44 o
   0   1  10      259.30      277.23     16.94 o
   1   1  10      342.94      345.12     16.51 o
   2   1  10      232.83      222.56     11.60 o
   3   1  10      313.44      313.72     11.49 o
   4   1  10        4.03        5.91      2.41 o
   5   1  10      103.99       87.25      4.41 o
   6   1  10        0.63        4.20      2.73 o
   7   1  10       25.48       30.43      3.41 o
  -4   2  10       23.20       18.32      2.10 o
  -3   2  10       15.37       16.04      1.90 o
  -2   2  10       52.08       51.46      5.50 o
  -1   2  10       70.24       67.37      6.46 o
   0   2  10       46.13       43.18      4.35 o
   1   2  10       13.64       18.62      2.73 o
   2   2  10       86.75       95.18      9.97 o
   3   2  10      136.54      127.98      5.80 o
   4   2  10       51.96       47.27      2.78 o
   5   2  10        1.93        2.36      1.64 o
   6   2  10      238.55      267.96     14.94 o
   7   2  10        0.58       -1.12      1.71 o
  -3   3  10        5.46        7.29      0.94 o
  -2   3  10      116.45      109.36     14.60 o
  -1   3  10      220.48      217.01      7.45 o
   0   3  10       75.35       90.58      6.43 o
   1   3  10       20.19       23.52      2.55 o
   2   3  10       94.27       92.30      6.14 o
   3   3  10       58.08       59.97      8.63 o
   4   3  10       29.35       25.03      2.55 o
   5   3  10       23.22       24.82      2.56 o
   6   3  10        5.52        7.95      1.95 o
   7   3  10      143.77      171.50      6.47 o
  -3   4  10       37.42       34.93      4.34 o
  -2   4  10       13.87       13.53      1.64 o
  -1   4  10       23.05       17.72      2.18 o
   0   4  10       15.94       14.51      1.45 o
   1   4  10      365.84      311.84     12.46 o
   2   4  10       12.40       11.64      1.96 o
   3   4  10      147.11      140.33      5.18 o
   4   4  10       70.35       71.41      3.58 o
   5   4  10        4.60        4.52      1.58 o
   6   4  10        2.80        3.99      2.62 o
   7   4  10        0.56        1.80      1.78 o
  -2   5  10        9.36       10.14      1.21 o
  -1   5  10       37.89       35.82      4.18 o
   0   5  10        3.25        2.21      0.52 o
   1   5  10      172.81      153.22      9.50 o
   2   5  10      150.19      152.60      9.99 o
   3   5  10       95.67       79.75      3.76 o
   4   5  10        4.94        3.61      1.24 o
   5   5  10       20.81       15.80      2.05 o
   6   5  10        0.01        3.27      1.83 o
   7   5  10        4.47        2.91      1.84 o
  -1   6  10       13.91       13.69      1.48 o
   0   6  10        0.43        1.26      2.17 o
   1   6  10        8.23        8.60      1.53 o
   2   6  10        0.00        1.49      0.56 o
   3   6  10       10.56        9.31      1.40 o
   4   6  10      173.18      174.28      9.65 o
   5   6  10       53.43       57.74      4.16 o
   6   6  10       26.54       36.02      3.01 o
   7   6  10       28.23       27.73      8.48 o
   0   7  10       48.24       52.96      6.35 o
   1   7  10        9.10        8.56      1.77 o
   2   7  10        0.03        2.01      1.05 o
   3   7  10       32.56       31.60      2.55 o
   4   7  10       17.30       10.85      1.50 o
   5   7  10       11.02        9.49      1.70 o
   6   7  10        7.02        5.90      1.50 o
   1   8  10       35.77       35.87      5.43 o
   2   8  10        3.18        4.07      1.43 o
   3   8  10        4.93        8.24      1.27 o
   4   8  10        5.25        3.21      1.10 o
   5   8  10        5.83        8.37      1.53 o
  -2  -7  11        0.09        3.11      1.05 o
  -1  -7  11        3.88        8.81      1.53 o
   0  -7  11       16.28       12.11      1.22 o
   1  -7  11       98.23      113.43      3.63 o
   2  -7  11       86.54       89.59      3.28 o
  -3  -6  11       13.54       11.42      1.48 o
  -2  -6  11       41.20       44.89      3.07 o
  -1  -6  11        3.91        4.40      1.55 o
   0  -6  11       22.25       27.45      3.49 o
   1  -6  11        8.64        6.93      1.22 o
   2  -6  11       21.59       19.74      1.78 o
   3  -6  11        0.05        0.47      1.01 o
  -4  -5  11        0.62        1.09      0.65 o
  -3  -5  11       88.37       89.03      8.29 o
  -2  -5  11       25.34       22.41      3.71 o
  -1  -5  11        3.38        3.36      1.03 o
   0  -5  11        0.93        1.24      0.82 o
   1  -5  11       12.37       14.32      1.51 o
   2  -5  11       34.10       37.27      3.30 o
   3  -5  11       19.10       22.73      2.00 o
   4  -5  11       32.97       22.31      2.74 o
  -4  -4  11        0.13        1.01      0.62 o
  -3  -4  11        0.55        2.72      0.85 o
  -2  -4  11       60.52       55.66      7.10 o
  -1  -4  11      149.12      152.24      7.78 o
   0  -4  11        8.17        7.39      1.48 o
   1  -4  11       21.35       20.35      2.29 o
   2  -4  11       15.68        9.82      1.60 o
   3  -4  11        4.75        3.31      1.51 o
   4  -4  11       16.05       12.57      2.27 o
   5  -4  11        1.11        0.99      1.51 o
  -4  -3  11        3.11        3.51      0.85 o
  -3  -3  11        3.10        2.61      1.19 o
  -2  -3  11        8.07       11.90      1.76 o
  -1  -3  11      169.99      150.18      9.46 o
   0  -3  11       13.45       15.43      1.56 o
   1  -3  11      611.83      547.75     15.03 o
   2  -3  11       36.06       35.46      2.60 o
   3  -3  11       45.36       36.91      3.14 o
   4  -3  11       27.53       24.10      2.63 o
   5  -3  11        8.46        8.25      1.90 o
   6  -3  11       13.93       13.51      2.75 o
  -4  -2  11       26.22       23.27      4.69 o
  -3  -2  11       71.89       67.27      6.90 o
  -2  -2  11       93.28       92.32      9.24 o
  -1  -2  11       14.84       20.87      2.21 o
   0  -2  11      265.10      267.09     10.75 o
   1  -2  11       71.68       74.20      6.78 o
   2  -2  11       10.97       11.34      1.18 o
   3  -2  11       19.65       20.39      2.38 o
   4  -2  11        0.03       -0.48      1.51 o
   5  -2  11        0.29        2.02      2.40 o
   6  -2  11        0.15        1.59      2.32 o
  -4  -1  11       82.50       94.11     10.96 o
  -3  -1  11        9.48        6.63      2.22 o
  -2  -1  11        3.25        2.87      0.80 o
  -1  -1  11       45.06       46.18      6.67 o
   0  -1  11       33.50       36.91      2.83 o
   1  -1  11       54.73       55.87      5.89 o
   2  -1  11      138.53      152.31      9.39 o
   3  -1  11      184.24      180.47      6.55 o
   4  -1  11        6.63        7.49      1.73 o
   5  -1  11       18.34       18.10      2.52 o
   6  -1  11       40.35       51.73      3.83 o
  -4   0  11       39.47       42.49      5.15 o
  -3   0  11        6.91        7.19      1.32 o
  -2   0  11       30.29       38.17      5.96 o
  -1   0  11        0.74        0.64      1.86 o
   0   0  11        3.89        5.42      1.85 o
   1   0  11       58.20       50.43      3.72 o
   2   0  11      116.89      130.02     11.27 o
   3   0  11      163.21      163.43      5.77 o
   4   0  11      190.53      191.95      6.92 o
   5   0  11        1.07        1.80      1.82 o
   6   0  11        0.37        1.25      1.72 o
   7   0  11        1.09        2.21      2.08 o
  -4   1  11        2.93        2.92      1.57 o
  -3   1  11       47.66       55.63      6.24 o
  -2   1  11        1.40        0.85      0.69 o
  -1   1  11      527.17      514.94     14.34 o
   0   1  11       25.17       25.62      2.38 o
   1   1  11     1182.56     1208.23     26.78 o
   2   1  11        2.18        3.82      1.61 o
   3   1  11     1215.21     1284.30     28.13 o
   4   1  11      221.99      237.69      8.14 o
   5   1  11      530.95      508.33     26.43 o
   6   1  11       98.59      111.34      7.34 o
   7   1  11       96.23      102.61      5.15 o
  -3   2  11        1.78        2.58      1.02 o
  -2   2  11        0.04        2.77      1.38 o
  -1   2  11       11.56       14.90      2.69 o
   0   2  11       23.99       20.67      1.82 o
   1   2  11       91.56       86.61      9.57 o
   2   2  11        2.89        4.28      0.99 o
   3   2  11       21.61       26.35      4.99 o
   4   2  11        0.06        0.35      1.31 o
   5   2  11       67.33       66.20      5.50 o
   6   2  11       79.68       85.71      5.81 o
   7   2  11        5.53        7.29      2.84 o
  -3   3  11        2.71        1.71      0.83 o
  -2   3  11       21.55       27.00      4.56 o
  -1   3  11        3.57        3.95      0.87 o
   0   3  11        5.87        6.59      1.34 o
   1   3  11       42.32       42.26      4.76 o
   2   3  11       27.39       32.58      2.89 o
   3   3  11        0.30       -0.60      1.38 o
   4   3  11      161.62      158.47      5.97 o
   5   3  11        2.16        3.35      1.61 o
   6   3  11       17.12       17.00      2.50 o
   7   3  11        0.28        3.28      2.55 o
  -2   4  11        7.69        5.09      1.12 o
  -1   4  11       79.01       79.19     10.73 o
   0   4  11        1.51        2.80      0.65 o
   1   4  11       30.27       28.22      3.25 o
   2   4  11        0.05        2.55      0.95 o
   3   4  11        0.01        0.16      1.35 o
   4   4  11        2.42        3.54      1.90 o
   5   4  11        0.18        0.22      1.52 o
   6   4  11        0.01        3.39      1.80 o
   7   4  11        3.29        3.50      2.10 o
  -2   5  11       40.01       40.57      4.54 o
  -1   5  11        7.96        9.69      1.23 o
   0   5  11       37.82       30.59      6.81 o
   1   5  11       68.63       58.58      6.80 o
   2   5  11        5.85        3.74      1.11 o
   3   5  11       38.56       25.99      2.43 o
   4   5  11        6.47        3.28      1.45 o
   5   5  11      132.05      132.88      7.67 o
   6   5  11        6.61       10.79      2.00 o
   7   5  11        3.07        2.82      1.76 o
  -1   6  11       44.33       43.89      4.26 o
   0   6  11        0.09        2.27      0.97 o
   1   6  11        0.03        0.98      0.60 o
   2   6  11        3.32        2.12      0.69 o
   3   6  11       49.78       50.45      3.64 o
   4   6  11        5.05        3.00      1.44 o
   5   6  11        3.55        6.45      1.93 o
   6   6  11        1.99        0.13      1.39 o
   1   7  11       51.57       45.17      5.91 o
   2   7  11        5.15        2.22      1.05 o
   3   7  11       92.65       93.12      3.41 o
   4   7  11        6.68        4.16      1.48 o
   5   7  11       16.26       14.12      2.09 o
   3   8  11        6.97        2.32      1.04 o
   4   8  11       73.29       84.55      3.39 o
   0  -7  12       34.37       38.70      2.30 o
  -2  -6  12       23.18       16.37      1.91 o
  -1  -6  12        1.38        1.66      0.85 o
   0  -6  12        6.94        6.93      1.03 o
   1  -6  12        6.45        6.58      1.36 o
   2  -6  12       12.12       14.85      2.50 o
  -3  -5  12       45.77       47.45      5.61 o
  -2  -5  12       52.44       57.85      4.61 o
  -1  -5  12       28.33       26.62      1.83 o
   0  -5  12       31.35       30.85      7.65 o
   1  -5  12        6.60        3.90      1.36 o
   2  -5  12        0.57        2.05      1.35 o
   3  -5  12        5.71        7.76      1.47 o
   4  -5  12       78.08       80.03      4.10 o
  -3  -4  12       15.91       15.25      2.70 o
  -2  -4  12       75.00       80.79      7.90 o
  -1  -4  12       23.46       18.68      2.04 o
   0  -4  12       34.63       28.83      3.55 o
   1  -4  12       13.07        9.28      1.28 o
   2  -4  12       28.76       36.61      3.12 o
   3  -4  12       12.79       14.50      2.24 o
   4  -4  12        6.97        5.33      1.29 o
  -4  -3  12       99.45      102.03     11.28 o
  -3  -3  12        2.30        4.81      1.65 o
  -2  -3  12       19.36       28.41      4.04 o
  -1  -3  12        9.57        9.76      1.56 o
   0  -3  12       12.39       11.41      2.14 o
   1  -3  12      105.51      105.45      9.20 o
   2  -3  12        5.64        6.91      1.40 o
   3  -3  12      117.21      112.77      6.73 o
   4  -3  12       40.24       42.80      3.54 o
   5  -3  12      119.95      115.95      4.70 o
  -4  -2  12        4.40        4.12      1.76 o
  -3  -2  12       41.67       47.75      5.51 o
  -2  -2  12       24.75       21.48      3.03 o
  -1  -2  12        6.29        6.92      2.01 o
   0  -2  12       11.69        9.88      1.26 o
   1  -2  12      120.22      119.67      9.63 o
   2  -2  12       68.70       73.67      6.14 o
   3  -2  12       72.11       65.41      4.94 o
   4  -2  12        2.36        6.80      2.37 o
   5  -2  12      101.04       98.39      4.43 o
   6  -2  12       31.58       32.64      3.79 o
  -4  -1  12       25.09       23.84      3.71 o
  -3  -1  12        8.25        4.21      1.56 o
  -2  -1  12      112.42       99.26     11.71 o
  -1  -1  12       17.36       21.29      2.54 o
   0  -1  12       56.22       56.97      5.06 o
   1  -1  12      111.90      111.29      8.01 o
   2  -1  12      233.90      270.68     19.90 o
   3  -1  12      114.72      117.56      7.31 o
   4  -1  12       20.06       22.28      2.40 o
   5  -1  12        0.54        2.51      1.86 o
   6  -1  12       15.47       20.36      2.82 o
  -3   0  12      125.13      124.44      9.85 o
  -2   0  12       46.65       58.13      8.09 o
  -1   0  12      116.46      100.90      8.87 o
   0   0  12       17.19       30.55      3.36 o
   1   0  12        1.35        2.35      1.46 o
   2   0  12       52.96       54.81      5.73 o
   3   0  12      110.21      116.89      5.14 o
   4   0  12        0.15        0.31      1.67 o
   5   0  12       92.72       83.56      5.51 o
   6   0  12       37.94       39.16      3.43 o
  -3   1  12        1.39        1.61      1.11 o
  -2   1  12        1.74        3.88      1.45 o
  -1   1  12       11.74        8.23      1.26 o
   0   1  12       19.72       27.57      1.93 o
   1   1  12      212.19      210.81     11.90 o
   2   1  12       79.06      101.06      8.88 o
   3   1  12      409.13      444.62     12.92 o
   4   1  12       43.18       40.30      3.54 o
   5   1  12       71.78       70.65      4.90 o
   6   1  12       26.54       26.01      2.88 o
   7   1  12       61.84       65.52      4.49 o
  -3   2  12        0.20        1.53      0.99 o
  -2   2  12       10.89       10.61      1.74 o
  -1   2  12       10.66        9.17      1.51 o
   0   2  12       69.03       77.18      5.35 o
   1   2  12      175.39      159.30      9.37 o
   2   2  12       23.74       21.31      2.90 o
   3   2  12        6.85        4.01      1.66 o
   4   2  12        0.03        3.25      2.23 o
   5   2  12       64.39       70.19      4.89 o
   6   2  12       80.25       81.12      4.35 o
   7   2  12      223.13      254.22     71.75 o
  -2   3  12      200.04      237.86      6.32 o
  -1   3  12       16.41       23.26      3.05 o
   0   3  12        8.19       10.07      1.05 o
   1   3  12       84.43       75.11      7.37 o
   2   3  12       11.95       10.39      1.86 o
   3   3  12      762.31      811.67    207.19 o
   4   3  12       14.78       19.72      2.37 o
   5   3  12       97.71       91.90      5.91 o
   6   3  12        6.64        3.99      2.07 o
   7   3  12        7.94       12.34      2.30 o
  -2   4  12        5.19        9.07      1.94 o
  -1   4  12        6.10        4.35      1.34 o
   0   4  12      124.21      135.34      6.91 o
   1   4  12       21.08       29.70      3.79 o
   2   4  12       23.46       23.23      6.39 o
   3   4  12       16.37       18.39      2.78 o
   4   4  12       11.80       12.97      2.12 o
   5   4  12       43.90       40.72      3.49 o
   6   4  12        2.57        2.65      1.78 o
  -1   5  12        0.31        2.56      0.67 o
   0   5  12        2.59        6.18      2.04 o
   1   5  12        4.80        4.15      1.65 o
   2   5  12       30.42       34.63      4.06 o
   3   5  12       50.13       42.09      3.32 o
   4   5  12        7.69        6.11      2.04 o
   5   5  12        0.69        1.70      1.43 o
   6   5  12       94.44       99.99      4.73 o
   0   6  12       22.29       30.06      4.42 o
   1   6  12       17.62       18.21      3.73 o
   2   6  12        1.91        1.84      1.32 o
   3   6  12       44.27       41.67      2.81 o
   4   6  12       59.98       53.66      3.45 o
   5   6  12        0.27        1.58      1.35 o
   6   6  12       15.74        9.85      2.23 o
   2   7  12        3.63        2.02      1.41 o
   3   7  12       16.45       21.13      2.79 o
   4   7  12        9.52       10.75      2.12 o
   0  -6  13       20.30       22.40      3.19 o
   1  -6  13        0.00        1.63      1.97 o
  -2  -5  13        1.85        5.73      2.22 o
  -1  -5  13        0.44        2.20      1.32 o
   0  -5  13        6.89        9.56      1.70 o
   1  -5  13       54.99       60.07      3.26 o
   2  -5  13       16.41       12.10      2.26 o
   3  -5  13        5.05        9.43      2.13 o
  -2  -4  13        0.39        3.80      1.34 o
  -1  -4  13       13.87       10.42      1.41 o
   0  -4  13       88.44       95.35     10.00 o
   1  -4  13        2.13        2.43      1.08 o
   2  -4  13       34.33       30.46      2.44 o
   3  -4  13        5.40        2.77      1.39 o
   4  -4  13       16.28       15.04      2.45 o
  -3  -3  13       74.42       85.13      8.25 o
  -2  -3  13        6.44        7.64      1.74 o
  -1  -3  13       70.12       67.36      4.67 o
   0  -3  13        4.12        7.31      1.79 o
   1  -3  13       25.29       18.49      1.94 o
   2  -3  13       66.09       53.89      5.64 o
   3  -3  13      134.27      123.21      4.51 o
   4  -3  13        8.71        5.57      2.17 o
  -3  -2  13      107.35      122.61     14.73 o
  -2  -2  13       80.13       88.03     10.89 o
  -1  -2  13        1.03        2.48      1.02 o
   0  -2  13        0.77        2.62      0.96 o
   1  -2  13        6.98        7.01      1.58 o
   2  -2  13       55.56       51.10      7.59 o
   3  -2  13       52.51       47.34      3.73 o
   4  -2  13       51.66       50.98      3.39 o
   5  -2  13        0.61        1.62      1.74 o
  -3  -1  13       31.03       30.91      4.76 o
  -2  -1  13        5.84        4.82      1.76 o
  -1  -1  13       49.25       46.76      5.51 o
   0  -1  13       48.94       46.47      4.43 o
   1  -1  13       34.10       36.67      4.55 o
   2  -1  13        5.63        7.20      2.54 o
   3  -1  13       34.19       29.44      3.24 o
   4  -1  13       62.80       58.07      4.45 o
   5  -1  13       74.61       69.82      3.97 o
   6  -1  13        0.47        1.18      1.72 o
  -3   0  13        0.73       -0.23      1.39 o
  -2   0  13        9.08        7.67      2.05 o
  -1   0  13       12.27        9.75      2.05 o
   0   0  13       98.04       96.96     11.86 o
   1   0  13       43.09       41.62      3.87 o
   2   0  13      207.44      208.93     15.91 o
   3   0  13       27.43       30.72      4.65 o
   4   0  13        7.93        3.69      1.99 o
   5   0  13       20.66       15.14      2.32 o
   6   0  13       15.33       13.56      2.83 o
  -2   1  13       43.51       43.53      5.88 o
  -1   1  13        8.98        7.81      1.74 o
   0   1  13       21.09       13.39      1.72 o
   1   1  13        0.64       -0.13      1.39 o
   2   1  13        0.76        0.61      1.52 o
   3   1  13       18.84       17.97      2.49 o
   4   1  13       33.01       39.80      3.72 o
   5   1  13      218.06      214.17      6.26 o
   6   1  13        1.06        3.21      1.94 o
  -2   2  13       58.15       69.84     10.35 o
  -1   2  13       23.83       20.89      2.98 o
   0   2  13        5.49       10.01      2.33 o
   1   2  13       95.67       83.70      7.85 o
   2   2  13        5.37        8.23      1.58 o
   3   2  13       26.31       28.07      2.88 o
   4   2  13        1.64        5.45      2.55 o
   5   2  13      128.73      139.51      5.12 o
   6   2  13       10.12       15.61      3.00 o
  -1   3  13        6.17        9.39      2.38 o
   0   3  13       10.83        9.72      2.90 o
   1   3  13       11.05       13.33      2.03 o
   2   3  13        0.03        1.24      1.24 o
   3   3  13        0.01       -1.05      1.38 o
   4   3  13        6.33        7.03      1.80 o
   5   3  13       41.16       48.72      3.28 o
   6   3  13        0.81        3.28      1.87 o
  -1   4  13        2.81        5.96      1.38 o
   0   4  13       27.20       37.10      2.38 o
   1   4  13        1.20        3.09      1.20 o
   2   4  13       10.50       12.64      1.81 o
   3   4  13        2.32        4.52      1.61 o
   4   4  13       72.99       61.87      3.46 o
   5   4  13       13.36        9.71      1.56 o
   6   4  13        0.29        3.64      2.74 o
   0   5  13       16.26       19.50      3.05 o
   1   5  13        2.17        3.17      0.95 o
   2   5  13       23.56       25.02      4.02 o
   3   5  13       95.02       92.65      3.84 o
   4   5  13       12.61       17.44      2.12 o
   5   5  13      200.64      197.38     55.67 o
   2   6  13      147.81      186.05     13.24 o
   3   6  13        2.24        4.22      1.87 o
   4   6  13       18.36       24.73      3.28 o
   5   6  13        8.40        8.73      2.04 o
   0  -5  14        6.96        1.81      1.43 o
   1  -5  14       84.36       79.53      4.41 o
  -1  -4  14       18.53       17.66      1.83 o
   0  -4  14       33.15       36.78      5.11 o
   1  -4  14        0.60        6.39      1.48 o
   2  -4  14       28.28       30.26      2.58 o
   3  -4  14       14.23       17.54      2.91 o
  -2  -3  14       19.16       20.18      3.37 o
  -1  -3  14       84.79       90.95      8.21 o
   0  -3  14       12.43       12.97      2.12 o
   1  -3  14        1.73        3.39      1.25 o
   2  -3  14        4.88        5.83      1.00 o
   3  -3  14        7.25        8.82      1.96 o
   4  -3  14        1.14       -0.97      1.31 o
  -2  -2  14        8.02        7.69      2.12 o
  -1  -2  14        1.35        2.11      0.66 o
   0  -2  14        6.20        9.82      2.24 o
   1  -2  14        2.02        2.88      1.69 o
   2  -2  14        2.46        3.33      1.20 o
   3  -2  14        0.10        0.05      1.50 o
   4  -2  14        7.42        5.51      2.37 o
  -2  -1  14       77.65       77.43      7.40 o
  -1  -1  14        0.09        2.15      0.66 o
   0  -1  14       42.90       46.98      3.34 o
   1  -1  14        0.56        2.83      1.58 o
   2  -1  14       23.21       24.82      3.29 o
   3  -1  14       52.44       46.56      3.85 o
   4  -1  14        1.26        3.24      1.68 o
   5  -1  14       12.60       10.49      2.40 o
  -2   0  14        0.79        0.79      1.09 o
  -1   0  14        0.18        4.55      1.82 o
   0   0  14        0.83        2.23      1.21 o
   1   0  14       22.65       24.91      4.17 o
   2   0  14       41.37       41.61      5.10 o
   3   0  14       12.43       13.74      3.78 o
   4   0  14       40.65       43.94      3.11 o
   5   0  14        0.17        0.35      1.68 o
  -1   1  14        4.00        3.49      0.94 o
   0   1  14       55.42       44.83      7.02 o
   1   1  14       26.40       25.32      3.71 o
   2   1  14       93.36      101.05      7.80 o
   3   1  14       61.99       69.38      5.02 o
   4   1  14       40.84       36.97      2.95 o
   5   1  14      146.94      140.66      5.37 o
  -1   2  14        8.78       14.25      3.37 o
   0   2  14        0.00        1.93      1.00 o
   1   2  14       13.18       18.46      2.71 o
   2   2  14      117.34      121.29     11.15 o
   3   2  14        0.00        3.81      2.53 o
   4   2  14       46.12       46.92      3.24 o
   5   2  14       26.69       21.62      2.86 o
   0   3  14        1.78        4.55      1.28 o
   1   3  14        0.01        4.46      1.71 o
   2   3  14       59.58       83.82     12.88 o
   3   3  14        9.76       10.39      1.93 o
   4   3  14       15.80        8.36      2.02 o
   5   3  14        0.00        2.65      2.26 o
   0   4  14        0.01        1.21      0.75 o
   1   4  14       31.74       30.59      4.52 o
   2   4  14       29.99       31.75      4.36 o
   3   4  14       29.02       31.39      4.56 o
   4   4  14        1.20        1.81      1.44 o
   5   4  14        4.11       10.49      2.99 o
   2   5  14        0.02        1.70      1.10 o
   3   5  14        2.57        2.32      1.60 o
   4   5  14       12.00       14.21      2.70 o
   0  -3  15        2.24        2.93      1.27 o
   1  -3  15       91.21       78.06     11.96 o
   2  -3  15       93.18       91.33      4.70 o
   0  -2  15        2.33        4.32      1.75 o
   1  -2  15      111.37      125.45     10.31 o
   2  -2  15        0.23       -1.64      1.09 o
   3  -2  15        1.39        1.58      2.09 o
  -1  -1  15       41.96       53.34      5.62 o
   0  -1  15      136.49      175.85     12.38 o
   1  -1  15        4.97       10.40      2.29 o
   2  -1  15      123.08      144.75     11.66 o
   3  -1  15        1.50        2.37      1.66 o
   4  -1  15       15.01       15.53      2.69 o
   0   0  15       16.46       16.97      2.99 o
   1   0  15        0.34        1.83      1.13 o
   2   0  15        2.22        1.48      0.94 o
   3   0  15      144.24      190.85     18.05 o
   4   0  15        0.17        5.01      2.75 o
   0   1  15        2.79        2.56      1.00 o
   1   1  15        0.16        1.99      0.94 o
   2   1  15        7.41       10.07      1.98 o
   3   1  15       68.06       59.01      3.66 o
   4   1  15       18.53       13.67      2.84 o
   0   2  15       72.48       88.82      9.19 o
   1   2  15       23.27       34.34      4.63 o
   2   2  15        2.91        1.22      0.93 o
   3   2  15        5.94        5.60      2.24 o
   4   2  15        4.92        5.51      2.83 o
   1   3  15        8.39        9.02      2.34 o
   2   3  15        5.44        7.91      2.05 o
   3   3  15       19.16       18.49      3.14 o
   4   3  15      132.36      149.33      5.80 o
   3   4  15        8.18        7.84      1.79 o
   2   0  16        7.00       11.73      2.30 o
   2   1  16       10.00       12.72      2.59 o
 
